# Supplementary material for: 1-[(4,5-Dimethyl­cyclo­hexa-1,4-dien-1-yl)sulfon­yl]-4-methyl­benzene
Source: Acta Crystallogr Sect E Struct Rep Online. 2008 Aug 6;64(Pt 9):o1669. doi: 10.1107/S1600536808021260 (PMC2960622; doi:10.1107/S1600536808021260)
Supplement: Supplementary file 1 [file e-64-o1669-sup1.cif]

##############################################################################
###                                                                        ###
###        Electronic paper (Acta Crystallographica Section E)             ###
###                                                                        ###
##############################################################################
#                                                                            #
# This CIF contains the data in a paper accepted for publication in Acta     #
# Crystallographica Section E. It conforms to the requirements of Notes      #
# for Authors for Section E, and has been peer reviewed under the auspices   #
# of the IUCr Commission on Journals.                                        #
#                                                                            #
# Full details of the Crystallographic Information File format               #
# are given in the paper "The Crystallographic Information File (CIF):       #
# a New Standard Archive File for Crystallography" by S. R. Hall, F. H.      #
# Allen and I. D. Brown [Acta Cryst. (1991), A47, 655-685].                  #
#                                                                            #
# The current version of the core CIF dictionary is obtainable from          #
# ftp://ftp.iucr.org/pub/cif_core.dic. The current version number is 2.4.    #
#                                                                            #
# Software is freely available for graphical display of the structure(s) in  #
# this CIF.  For information consult the CIF home page http://www.iucr.org/  #
# cif/home.html                                                              #
#                                                                            #
# This file may be used for bona fide research purposes within the           #
# scientific community so long as proper attribution is given to the journal # 
# article from which it was obtained.                                        #
#                                                                            #
##############################################################################
                                             
data_global
_audit_creation_method     SHELXL-97
_journal_date_recd_electronic     2008-06-30
_journal_date_accepted     2008-07-09
_journal_name_full     'Acta Crystallographica, Section E'
_journal_year     2008
_journal_volume     64
_journal_issue      9
_journal_page_first     o1669
_journal_page_last     o1669
_journal_paper_category     QO
_journal_coeditor_code     FL2208
_publ_contact_author
;
Frank R. Fronczek
Department of Chemistry
Louisiana State University
Baton Rouge
LA  70803-1804
USA
;
_publ_contact_author_email     ffroncz@lsu.edu
_publ_contact_author_fax     '(225) 578 3458'
_publ_contact_author_phone     '(225) 578 8270'
_publ_section_title
;
1-[(4,5-Dimethylcyclohexa-1,4-dien-1-yl)sulfonyl]-4-methylbenzene
;
loop_
    _publ_author_name
    _publ_author_footnote
    _publ_author_address
    'Gray, Ryan H.' .
;    Department of Chemistry
     Louisiana State University
     Baton Rouge
     LA 70803-1804
     USA
;
    'Fronczek, Frank R.' .
;    Department of Chemistry
     Louisiana State University
     Baton Rouge
     LA 70803-1804
     USA
;
    'Vicente, M. Gra\,ca H.' .
;    Department of Chemistry
     Louisiana State University
     Baton Rouge
     LA 70803-1804
     USA
;
data_I
_audit_creation_method     SHELXL-97
_chemical_name_systematic
;
1-[(4,5-Dimethylcyclohexa-1,4-dien-1-yl)sulfonyl]-4-methylbenzene
;
_chemical_name_common     '3,4-dimethyl-tosyl-cyclohexadiene'
_chemical_formula_moiety     'C15 H18 O2 S'
_chemical_formula_sum     'C15 H18 O2 S'
_chemical_formula_iupac     'C15 H18 O2 S'
_chemical_formula_weight     262.35
_chemical_melting_point     ?
_symmetry_cell_setting     'Monoclinic'
_symmetry_space_group_name_H-M     'P 21/c  '
_symmetry_space_group_name_Hall     '-P 2ybc'
loop_
    _symmetry_equiv_pos_as_xyz
    'x, y, z'
    '-x, y+1/2, -z+1/2'
    '-x, -y, -z'
    'x, -y-1/2, z-1/2'
_cell_length_a     14.1607(10)
_cell_length_b     7.5766(5)
_cell_length_c     12.6923(10)
_cell_angle_alpha     90
_cell_angle_beta     101.658(5)
_cell_angle_gamma     90
_cell_volume     1333.66(17)
_cell_formula_units_Z     4
_cell_measurement_reflns_used     6824
_cell_measurement_theta_min     3.1
_cell_measurement_theta_max     69.6
_cell_measurement_temperature     90
_exptl_crystal_description     'needle fragment'
_exptl_crystal_colour     'colourless'
_exptl_crystal_size_max     0.37
_exptl_crystal_size_mid     0.29
_exptl_crystal_size_min     0.21
_exptl_crystal_density_diffrn     1.307
_exptl_crystal_density_meas     ?
_exptl_crystal_density_method     'not measured'
_exptl_crystal_F_000     560
_exptl_absorpt_coefficient_mu     2.081
_exptl_absorpt_correction_type     'multi-scan'
_exptl_absorpt_process_details     '(SADABS; Sheldrick, 2008)'
_exptl_absorpt_correction_T_min     0.513
_exptl_absorpt_correction_T_max     0.669
_exptl_special_details
;
;
_diffrn_ambient_temperature     90
_diffrn_radiation_type     CuK\a
_diffrn_radiation_wavelength     1.54178
_diffrn_radiation_source     'fine-focus sealed tube'
_diffrn_radiation_monochromator     graphite
_diffrn_measurement_device_type     'Bruker Kappa APEXII CCD area-detector'
_diffrn_measurement_method     '\f and \w'
_diffrn_detector_area_resol_mean     ?
_diffrn_reflns_number     8185
_diffrn_reflns_av_R_equivalents     0.017
_diffrn_reflns_av_sigmaI/netI     0.0152
_diffrn_reflns_theta_min     6.3
_diffrn_reflns_theta_max     70.0
_diffrn_reflns_theta_full     66.6
_diffrn_measured_fraction_theta_max     0.952
_diffrn_measured_fraction_theta_full     0.989
_diffrn_reflns_limit_h_min     -16
_diffrn_reflns_limit_h_max     17
_diffrn_reflns_limit_k_min     -8
_diffrn_reflns_limit_k_max     8
_diffrn_reflns_limit_l_min     -14
_diffrn_reflns_limit_l_max     15
_diffrn_standards_number     0
_diffrn_standards_interval_count     ?
_diffrn_standards_interval_time     ?
_diffrn_standards_decay_%     ?
_refine_special_details
;
Refinement of <i>F</i>^2^ against ALL reflections. The weighted <i>R</i>-factor
<i>wR</i> and goodness of fit <i>S</i> are based on <i>F</i>^2^, conventional
<i>R</i>-factors <i>R</i> are based on <i>F</i>, with <i>F</i> set to zero for
negative <i>F</i>^2^. The threshold expression of <i>F</i>^2^ >
\s(<i>F</i>^2^) is used only for calculating <i>R</i>-factors(gt) <i>etc</i>.
and is not relevant to the choice of reflections for refinement.
<i>R</i>-factors based on <i>F</i>^2^ are statistically about twice as large
as those based on <i>F</i>, and <i>R</i>- factors based on ALL data will be
even larger.
;
_reflns_number_total     2414
_reflns_number_gt     2388
_reflns_threshold_expression     I>2\s(I)
_refine_ls_structure_factor_coef     Fsqd
_refine_ls_matrix_type     full
_refine_ls_R_factor_all     0.0310
_refine_ls_R_factor_gt     0.0307
_refine_ls_wR_factor_gt     0.0787
_refine_ls_wR_factor_ref     0.0789
_refine_ls_goodness_of_fit_ref     1.017
_refine_ls_restrained_S_all     1.017
_refine_ls_number_reflns     2414
_refine_ls_number_parameters     167
_refine_ls_number_restraints     0
_refine_ls_hydrogen_treatment     constr
_refine_ls_weighting_scheme     calc
_refine_ls_weighting_details
         'calc w=1/[\s^2^(Fo^2^)+(0.0349P)^2^+1.1601P] where P=(Fo^2^+2Fc^2^)/3'
_atom_sites_solution_hydrogens     geom
_atom_sites_solution_primary     direct
_atom_sites_solution_secondary     difmap
_refine_ls_shift/su_max     0.001
_refine_ls_shift/su_mean     0.000
_refine_diff_density_max     0.39
_refine_diff_density_min     -0.35
_refine_ls_extinction_method     'SHELXL97 (Sheldrick, 2008)'
_refine_ls_extinction_coef     0.0014(2)
_refine_ls_extinction_expression
                                  'Fc^*^=kFc[1+0.001xFc^2^\l^3^/sin(2\q)]^-1/4^'
loop_
    _atom_type_symbol
    _atom_type_description
    _atom_type_scat_dispersion_real
    _atom_type_scat_dispersion_imag
    _atom_type_scat_source
    'C' 'C' 0.0181 0.0091
                         'International Tables Vol C Tables 4.2.6.8 and 6.1.1.4'
    'H' 'H' 0.0000 0.0000
                         'International Tables Vol C Tables 4.2.6.8 and 6.1.1.4'
    'O' 'O' 0.0492 0.0322
                         'International Tables Vol C Tables 4.2.6.8 and 6.1.1.4'
    'S' 'S' 0.3331 0.5567
                         'International Tables Vol C Tables 4.2.6.8 and 6.1.1.4'
_computing_data_collection     'APEX2 (Bruker, 2006)'
_computing_cell_refinement     'APEX2 (Bruker, 2006)'
_computing_data_reduction     'APEX2 (Bruker, 2006)'
_computing_structure_solution     'SHELXS97 (Sheldrick, 2008)'
_computing_structure_refinement     'SHELXL97 (Sheldrick, 2008)'
_computing_molecular_graphics     'ORTEP-3 for Windows (Farrugia, 1997)'
_computing_publication_material     'SHELXTL (Sheldrick, 2008)'
loop_
    _atom_site_type_symbol
    _atom_site_label
    _atom_site_fract_x
    _atom_site_fract_y
    _atom_site_fract_z
    _atom_site_U_iso_or_equiv
    _atom_site_adp_type
    _atom_site_calc_flag
    _atom_site_refinement_flags
    _atom_site_occupancy
    _atom_site_disorder_assembly
    _atom_site_disorder_group
    S S1 0.72081(2) 0.65111(5) 0.77242(3) 0.01466(12) Uani d . 1 . .
    O O1 0.77069(8) 0.81816(14) 0.78620(9) 0.0217(3) Uani d . 1 . .
    O O2 0.69509(8) 0.57537(14) 0.66619(8) 0.0203(2) Uani d . 1 . .
    C C1 0.78977(10) 0.4965(2) 0.85979(11) 0.0150(3) Uani d . 1 . .
    C C2 0.84519(10) 0.5644(2) 0.96471(12) 0.0181(3) Uani d . 1 . .
    H H2A 0.8013 0.6342 1.0001 0.022 Uiso calc R 1 . .
    H H2B 0.8964 0.6447 0.9507 0.022 Uiso calc R 1 . .
    C C3 0.89062(10) 0.4216(2) 1.04018(12) 0.0192(3) Uani d . 1 . .
    C C4 0.88460(10) 0.2504(2) 1.01358(12) 0.0199(3) Uani d . 1 . .
    C C5 0.83462(11) 0.1878(2) 0.90446(12) 0.0213(3) Uani d . 1 . .
    H H5A 0.8827 0.1294 0.8695 0.026 Uiso calc R 1 . .
    H H5B 0.7863 0.0978 0.9137 0.026 Uiso calc R 1 . .
    C C6 0.78555(10) 0.3272(2) 0.83147(12) 0.0172(3) Uani d . 1 . .
    H H6 0.7501 0.2946 0.7625 0.021 Uiso calc R 1 . .
    C C7 0.93992(11) 0.4914(2) 1.14845(12) 0.0258(4) Uani d . 1 . .
    H H7A 0.8916 0.5402 1.1857 0.039 Uiso calc R 1 . .
    H H7B 0.9856 0.5841 1.1388 0.039 Uiso calc R 1 . .
    H H7C 0.9746 0.3951 1.1913 0.039 Uiso calc R 1 . .
    C C8 0.92390(13) 0.1033(3) 1.09036(14) 0.0301(4) Uani d . 1 . .
    H H8A 0.9855 0.1401 1.1352 0.045 Uiso calc R 1 . .
    H H8B 0.9339 -0.0023 1.0494 0.045 Uiso calc R 1 . .
    H H8C 0.8779 0.0768 1.1364 0.045 Uiso calc R 1 . .
    C C9 0.61462(10) 0.67078(18) 0.82478(11) 0.0138(3) Uani d . 1 . .
    C C10 0.53295(10) 0.57652(19) 0.77775(12) 0.0171(3) Uani d . 1 . .
    H H10 0.5326 0.5072 0.7153 0.021 Uiso calc R 1 . .
    C C11 0.45159(10) 0.58476(19) 0.82322(12) 0.0185(3) Uani d . 1 . .
    H H11 0.3950 0.5229 0.7903 0.022 Uiso calc R 1 . .
    C C12 0.45178(11) 0.6823(2) 0.91624(12) 0.0178(3) Uani d . 1 . .
    C C13 0.53499(11) 0.7747(2) 0.96241(11) 0.0177(3) Uani d . 1 . .
    H H13 0.5361 0.8410 1.0262 0.021 Uiso calc R 1 . .
    C C14 0.61613(10) 0.77178(19) 0.91700(11) 0.0157(3) Uani d . 1 . .
    H H14 0.6719 0.8375 0.9482 0.019 Uiso calc R 1 . .
    C C15 0.36432(12) 0.6882(2) 0.96662(13) 0.0248(4) Uani d . 1 . .
    H H15A 0.3324 0.8029 0.9519 0.037 Uiso calc R 1 . .
    H H15B 0.3841 0.6716 1.0445 0.037 Uiso calc R 1 . .
    H H15C 0.3196 0.5940 0.9363 0.037 Uiso calc R 1 . .
loop_
    _atom_site_aniso_label
    _atom_site_aniso_U_11
    _atom_site_aniso_U_22
    _atom_site_aniso_U_33
    _atom_site_aniso_U_12
    _atom_site_aniso_U_13
    _atom_site_aniso_U_23
    S1 0.01540(19) 0.0156(2) 0.01337(19) 0.00057(13) 0.00388(13) 0.00124(13)
    O1 0.0225(6) 0.0181(5) 0.0260(6) -0.0034(4) 0.0087(4) 0.0027(4)
    O2 0.0232(5) 0.0250(6) 0.0128(5) 0.0045(4) 0.0039(4) 0.0005(4)
    C1 0.0121(6) 0.0188(7) 0.0144(7) 0.0010(6) 0.0034(5) 0.0008(6)
    C2 0.0149(7) 0.0216(8) 0.0172(7) 0.0000(6) 0.0018(6) -0.0032(6)
    C3 0.0123(7) 0.0312(9) 0.0144(7) 0.0017(6) 0.0037(5) -0.0014(6)
    C4 0.0153(7) 0.0277(9) 0.0175(7) 0.0048(6) 0.0055(6) 0.0029(6)
    C5 0.0217(8) 0.0199(8) 0.0226(8) 0.0034(6) 0.0050(6) 0.0005(6)
    C6 0.0152(7) 0.0207(8) 0.0155(7) -0.0004(6) 0.0030(6) -0.0018(6)
    C7 0.0205(8) 0.0399(10) 0.0161(7) 0.0047(7) 0.0013(6) -0.0043(7)
    C8 0.0313(9) 0.0366(10) 0.0236(8) 0.0125(8) 0.0086(7) 0.0093(7)
    C9 0.0147(7) 0.0127(7) 0.0141(7) 0.0020(5) 0.0033(5) 0.0029(5)
    C10 0.0196(7) 0.0139(7) 0.0168(7) 0.0017(6) 0.0015(6) -0.0002(6)
    C11 0.0156(7) 0.0143(7) 0.0244(8) -0.0011(5) 0.0012(6) 0.0026(6)
    C12 0.0189(7) 0.0151(7) 0.0199(7) 0.0051(6) 0.0055(6) 0.0084(6)
    C13 0.0219(7) 0.0169(7) 0.0141(7) 0.0050(6) 0.0031(6) 0.0013(6)
    C14 0.0166(7) 0.0140(7) 0.0154(7) 0.0014(5) 0.0002(5) 0.0007(6)
    C15 0.0224(8) 0.0252(8) 0.0292(9) 0.0051(6) 0.0110(7) 0.0089(7)
_geom_special_details
;
All e.s.d.'s (except the e.s.d. in the dihedral angle between two l.s. planes)
are estimated using the full covariance matrix. The cell e.s.d.'s are taken
into account individually in the estimation of e.s.d.'s in distances, angles
and torsion angles; correlations between e.s.d.'s in cell parameters are only
used when they are defined by crystal symmetry. An approximate (isotropic)
treatment of cell e.s.d.'s is used for estimating e.s.d.'s involving l.s.
planes.
;
loop_
    _geom_bond_atom_site_label_1
    _geom_bond_atom_site_label_2
    _geom_bond_site_symmetry_2
    _geom_bond_distance
    _geom_bond_publ_flag
    S1 O1 . 1.4427(11) ?
    S1 O2 . 1.4427(11) ?
    S1 C1 . 1.7656(14) ?
    S1 C9 . 1.7687(14) ?
    C1 C6 . 1.331(2) ?
    C1 C2 . 1.4939(19) ?
    C2 C3 . 1.501(2) ?
    C2 H2A . 0.9900 ?
    C2 H2B . 0.9900 ?
    C3 C4 . 1.339(2) ?
    C3 C7 . 1.506(2) ?
    C4 C5 . 1.499(2) ?
    C4 C8 . 1.511(2) ?
    C5 C6 . 1.482(2) ?
    C5 H5A . 0.9900 ?
    C5 H5B . 0.9900 ?
    C6 H6 . 0.9500 ?
    C7 H7A . 0.9800 ?
    C7 H7B . 0.9800 ?
    C7 H7C . 0.9800 ?
    C8 H8A . 0.9800 ?
    C8 H8B . 0.9800 ?
    C8 H8C . 0.9800 ?
    C9 C10 . 1.387(2) ?
    C9 C14 . 1.395(2) ?
    C10 C11 . 1.390(2) ?
    C10 H10 . 0.9500 ?
    C11 C12 . 1.392(2) ?
    C11 H11 . 0.9500 ?
    C12 C13 . 1.394(2) ?
    C12 C15 . 1.505(2) ?
    C13 C14 . 1.386(2) ?
    C13 H13 . 0.9500 ?
    C14 H14 . 0.9500 ?
    C15 H15A . 0.9800 ?
    C15 H15B . 0.9800 ?
    C15 H15C . 0.9800 ?
loop_
    _geom_angle_atom_site_label_1
    _geom_angle_atom_site_label_2
    _geom_angle_atom_site_label_3
    _geom_angle_site_symmetry_1
    _geom_angle_site_symmetry_3
    _geom_angle
    _geom_angle_publ_flag
    O1 S1 O2 . . 119.15(7) ?
    O1 S1 C1 . . 108.10(7) ?
    O2 S1 C1 . . 109.04(7) ?
    O1 S1 C9 . . 108.25(7) ?
    O2 S1 C9 . . 108.14(7) ?
    C1 S1 C9 . . 102.96(6) ?
    C6 C1 C2 . . 124.03(13) ?
    C6 C1 S1 . . 118.76(11) ?
    C2 C1 S1 . . 117.11(11) ?
    C1 C2 C3 . . 113.62(13) ?
    C1 C2 H2A . . 108.8 ?
    C3 C2 H2A . . 108.8 ?
    C1 C2 H2B . . 108.8 ?
    C3 C2 H2B . . 108.8 ?
    H2A C2 H2B . . 107.7 ?
    C4 C3 C2 . . 122.71(13) ?
    C4 C3 C7 . . 124.36(15) ?
    C2 C3 C7 . . 112.90(14) ?
    C3 C4 C5 . . 122.24(14) ?
    C3 C4 C8 . . 123.76(15) ?
    C5 C4 C8 . . 113.97(14) ?
    C6 C5 C4 . . 115.24(13) ?
    C6 C5 H5A . . 108.5 ?
    C4 C5 H5A . . 108.5 ?
    C6 C5 H5B . . 108.5 ?
    C4 C5 H5B . . 108.5 ?
    H5A C5 H5B . . 107.5 ?
    C1 C6 C5 . . 121.90(14) ?
    C1 C6 H6 . . 119.0 ?
    C5 C6 H6 . . 119.0 ?
    C3 C7 H7A . . 109.5 ?
    C3 C7 H7B . . 109.5 ?
    H7A C7 H7B . . 109.5 ?
    C3 C7 H7C . . 109.5 ?
    H7A C7 H7C . . 109.5 ?
    H7B C7 H7C . . 109.5 ?
    C4 C8 H8A . . 109.5 ?
    C4 C8 H8B . . 109.5 ?
    H8A C8 H8B . . 109.5 ?
    C4 C8 H8C . . 109.5 ?
    H8A C8 H8C . . 109.5 ?
    H8B C8 H8C . . 109.5 ?
    C10 C9 C14 . . 120.90(13) ?
    C10 C9 S1 . . 119.54(11) ?
    C14 C9 S1 . . 119.43(11) ?
    C9 C10 C11 . . 119.14(13) ?
    C9 C10 H10 . . 120.4 ?
    C11 C10 H10 . . 120.4 ?
    C10 C11 C12 . . 121.07(14) ?
    C10 C11 H11 . . 119.5 ?
    C12 C11 H11 . . 119.5 ?
    C11 C12 C13 . . 118.66(14) ?
    C11 C12 C15 . . 121.03(14) ?
    C13 C12 C15 . . 120.31(14) ?
    C14 C13 C12 . . 121.22(14) ?
    C14 C13 H13 . . 119.4 ?
    C12 C13 H13 . . 119.4 ?
    C13 C14 C9 . . 118.98(13) ?
    C13 C14 H14 . . 120.5 ?
    C9 C14 H14 . . 120.5 ?
    C12 C15 H15A . . 109.5 ?
    C12 C15 H15B . . 109.5 ?
    H15A C15 H15B . . 109.5 ?
    C12 C15 H15C . . 109.5 ?
    H15A C15 H15C . . 109.5 ?
    H15B C15 H15C . . 109.5 ?
loop_
    _geom_torsion_atom_site_label_1
    _geom_torsion_atom_site_label_2
    _geom_torsion_atom_site_label_3
    _geom_torsion_atom_site_label_4
    _geom_torsion_site_symmetry_1
    _geom_torsion_site_symmetry_2
    _geom_torsion_site_symmetry_3
    _geom_torsion_site_symmetry_4
    _geom_torsion
    _geom_torsion_publ_flag
    O1 S1 C1 C6 . . . . -150.24(12) ?
    O2 S1 C1 C6 . . . . -19.33(14) ?
    C9 S1 C1 C6 . . . . 95.35(13) ?
    O1 S1 C1 C2 . . . . 33.22(12) ?
    O2 S1 C1 C2 . . . . 164.13(10) ?
    C9 S1 C1 C2 . . . . -81.20(12) ?
    C6 C1 C2 C3 . . . . -4.3(2) ?
    S1 C1 C2 C3 . . . . 172.03(10) ?
    C1 C2 C3 C4 . . . . 2.4(2) ?
    C1 C2 C3 C7 . . . . -175.74(12) ?
    C2 C3 C4 C5 . . . . 2.1(2) ?
    C7 C3 C4 C5 . . . . -179.99(14) ?
    C2 C3 C4 C8 . . . . -175.78(14) ?
    C7 C3 C4 C8 . . . . 2.1(2) ?
    C3 C4 C5 C6 . . . . -4.9(2) ?
    C8 C4 C5 C6 . . . . 173.25(13) ?
    C2 C1 C6 C5 . . . . 1.6(2) ?
    S1 C1 C6 C5 . . . . -174.69(11) ?
    C4 C5 C6 C1 . . . . 3.0(2) ?
    O1 S1 C9 C10 . . . . 147.20(11) ?
    O2 S1 C9 C10 . . . . 16.82(13) ?
    C1 S1 C9 C10 . . . . -98.50(12) ?
    O1 S1 C9 C14 . . . . -36.97(13) ?
    O2 S1 C9 C14 . . . . -167.34(11) ?
    C1 S1 C9 C14 . . . . 77.34(12) ?
    C14 C9 C10 C11 . . . . 0.5(2) ?
    S1 C9 C10 C11 . . . . 176.30(11) ?
    C9 C10 C11 C12 . . . . -1.6(2) ?
    C10 C11 C12 C13 . . . . 1.1(2) ?
    C10 C11 C12 C15 . . . . -178.78(13) ?
    C11 C12 C13 C14 . . . . 0.5(2) ?
    C15 C12 C13 C14 . . . . -179.66(13) ?
    C12 C13 C14 C9 . . . . -1.5(2) ?
    C10 C9 C14 C13 . . . . 1.0(2) ?
    S1 C9 C14 C13 . . . . -174.79(11) ?
