# Supplementary material for: 1-[(4,5-Dimethyl­cyclo­hexa-1,4-dien-1-yl)sulfon­yl]-4-methyl­benzene
Source: Acta Crystallogr Sect E Struct Rep Online. 2008 Aug 6;64(Pt 9):o1669. doi: 10.1107/S1600536808021260 (PMC2960622; doi:10.1107/S1600536808021260)
Supplement: Supplementary file 2 [file e-64-o1669-Isup2.hkl]

# 
# h,k,l, Fc-squared, Fo-squared, sigma(Fo-squared) and status flag 
# 
data_I
_shelx_title ' Gray1 in P2(1)/c' 
_shelx_refln_list_code          4 
_shelx_F_calc_maximum      225.60 
_exptl_crystal_F_000       560.00 
_reflns_d_resolution_high  0.8202 
 
loop_ 
 _symmetry_equiv_pos_as_xyz 
 'x, y, z' 
 '-x, y+1/2, -z+1/2' 
 '-x, -y, -z' 
 'x, -y-1/2, z-1/2' 
 
_cell_length_a    14.1607 
_cell_length_b     7.5766 
_cell_length_c    12.6923 
_cell_angle_alpha  90.000 
_cell_angle_beta  101.658 
_cell_angle_gamma  90.000 
 
_shelx_F_squared_multiplier     1.000 
 
loop_ 
 _refln_index_h 
 _refln_index_k 
 _refln_index_l 
 _refln_F_squared_calc 
 _refln_F_squared_meas 
 _refln_F_squared_sigma 
 _refln_observed_status 
   2   0   0     2157.33     2029.39     28.65 o 
   3   0   0     1768.00     1749.15     22.43 o 
   4   0   0       71.32       59.17      1.82 o 
   5   0   0     1291.78     1230.86     24.33 o 
   6   0   0     1267.84     1271.32     15.90 o 
   7   0   0       18.60       13.38      1.12 o 
   8   0   0        2.63        5.37      0.92 o 
   9   0   0       34.71       33.16      1.39 o 
  10   0   0       25.07       21.28      1.72 o 
  11   0   0     1066.18     1105.65     25.16 o 
  12   0   0     3344.68     3196.49     91.85 o 
  13   0   0      790.51      791.49     10.43 o 
  14   0   0       57.87       62.69      1.55 o 
  15   0   0       28.28       29.02      1.06 o 
  16   0   0      526.48      547.69     11.91 o 
   1   1   0     1125.98     1112.79     12.97 o 
   2   1   0     7663.72     7532.10    103.75 o 
   3   1   0     4962.07     4817.85     41.71 o 
   4   1   0      348.81      292.07      4.47 o 
   5   1   0     1357.27     1312.73     12.41 o 
   6   1   0      236.34      189.51      2.79 o 
   7   1   0      156.75      174.01      3.42 o 
   8   1   0     1502.33     1539.06     19.37 o 
   9   1   0       18.96       23.70      0.86 o 
  10   1   0      999.67      916.55     18.82 o 
  11   1   0      524.28      498.58      9.03 o 
  12   1   0      236.83      228.11      2.87 o 
  13   1   0        8.31        7.12      0.43 o 
  14   1   0       12.36       15.39      0.61 o 
  15   1   0      202.25      200.60      2.24 o 
  16   1   0       69.16       69.92      1.72 o 
   0   2   0     1697.93     1729.70     56.99 o 
   1   2   0     3072.47     3110.01     26.00 o 
   2   2   0      779.57      725.96      7.26 o 
   3   2   0        7.77        7.71      0.52 o 
   4   2   0       97.67      131.27      2.07 o 
   5   2   0      688.19      689.81      7.83 o 
   6   2   0      110.71      131.81      2.21 o 
   7   2   0        2.75        3.80      0.62 o 
   8   2   0     1583.89     1526.53     16.72 o 
   9   2   0       24.38       29.51      0.85 o 
  10   2   0        4.71        9.53      0.76 o 
  11   2   0      273.61      255.76      4.55 o 
  12   2   0      155.34      165.28      2.33 o 
  13   2   0        0.30        1.62      0.41 o 
  14   2   0       40.99       36.63      0.95 o 
  15   2   0       18.67       20.69      0.69 o 
  16   2   0       13.15       12.70      1.11 o 
   1   3   0      678.88      724.66      9.21 o 
   2   3   0        1.00        1.99      0.30 o 
   3   3   0     1594.70     1679.79     16.65 o 
   4   3   0      200.27      219.93      3.39 o 
   5   3   0      605.22      632.26      8.13 o 
   6   3   0     1020.32     1065.58     13.87 o 
   7   3   0      366.16      356.43      4.78 o 
   8   3   0      786.66      802.06      7.92 o 
   9   3   0        0.14        1.39      0.65 o 
  10   3   0        5.35        4.09      0.82 o 
  11   3   0        7.65        9.83      0.86 o 
  12   3   0        0.17        1.80      0.63 o 
  13   3   0        9.76       10.61      0.62 o 
  14   3   0        8.98       12.31      0.75 o 
  15   3   0      127.13      129.61      2.33 o 
   0   4   0      741.10      623.22     13.31 o 
   1   4   0       55.42       71.56      1.60 o 
   2   4   0      876.52      830.30     13.63 o 
   3   4   0      433.86      503.00      8.87 o 
   4   4   0      695.54      740.31     21.36 o 
   5   4   0      726.31      793.64      8.76 o 
   6   4   0       93.68      103.76      1.56 o 
   7   4   0      998.32      927.20      9.28 o 
   8   4   0       29.20       47.91      1.97 o 
   9   4   0      232.45      230.68      3.66 o 
  10   4   0       10.87       11.17      0.94 o 
  11   4   0      452.28      472.49      5.26 o 
  12   4   0        1.09        7.97      2.63 o 
  13   4   0       31.27       34.56      0.79 o 
  14   4   0      188.93      190.48      3.29 o 
  15   4   0        3.37        4.94      0.54 o 
   1   5   0      485.63      471.53      7.18 o 
   2   5   0       13.25       13.60      0.75 o 
   3   5   0      552.71      522.60      4.87 o 
   4   5   0      859.48      898.39      7.32 o 
   5   5   0      379.02      319.45      3.40 o 
   6   5   0      355.45      365.35      3.82 o 
   7   5   0     1328.20     1273.82     11.33 o 
   8   5   0      372.84      403.41      3.60 o 
   9   5   0       34.11       32.79      0.94 o 
  10   5   0       66.37       55.65      1.19 o 
  11   5   0      128.15      140.61      2.23 o 
  12   5   0      698.44      698.66      7.31 o 
  13   5   0      113.48      120.08      3.52 o 
   0   6   0      439.83      416.64      6.43 o 
   1   6   0        0.05        0.94      0.33 o 
   2   6   0     1850.80     1829.51     16.36 o 
   3   6   0      200.19      212.24      2.79 o 
   4   6   0      728.13      677.23      6.81 o 
   5   6   0      589.58      567.04      5.26 o 
   6   6   0      264.92      255.06      3.03 o 
   7   6   0       70.68       66.33      1.33 o 
   8   6   0        3.03        3.60      1.04 o 
   9   6   0      442.36      422.97      4.99 o 
  10   6   0        0.23        0.90      0.48 o 
  11   6   0       19.25       19.57      1.05 o 
  12   6   0       60.18       67.49      2.43 o 
   1   7   0       71.32       73.67      1.29 o 
   2   7   0       60.36       56.37      1.04 o 
   3   7   0       30.21       32.31      0.82 o 
   4   7   0      214.46      205.03      2.36 o 
   5   7   0       45.89       40.08      1.34 o 
   6   7   0       69.82       68.61      1.13 o 
   7   7   0      385.94      355.00      4.82 o 
   8   7   0       40.82       36.34      1.01 o 
   9   7   0        4.82        5.32      0.96 o 
  10   7   0       12.28       11.98      1.21 o 
   0   8   0      409.97      396.19      8.09 o 
   1   8   0      151.23      137.06      2.25 o 
   2   8   0        6.11        5.14      0.56 o 
   3   8   0      113.48      122.68      2.61 o 
   4   8   0       12.03       12.69      0.71 o 
   5   8   0       59.17       61.12      2.18 o 
   6   8   0       95.26       93.97      2.26 o 
   7   8   0        2.61        2.26      0.42 o 
   8   8   0        0.08        0.34      0.29 o 
 -17   1   1       77.92       80.31      2.47 o 
 -16   1   1        0.59        2.10      0.31 o 
 -15   1   1      477.88      462.85      4.44 o 
 -14   1   1       17.02       17.92      0.66 o 
 -13   1   1      192.59      183.79      2.21 o 
 -12   1   1      143.66      134.98      2.01 o 
 -11   1   1     1061.12     1053.83     23.44 o 
 -10   1   1      684.24      633.67      8.27 o 
  -9   1   1       60.06       53.63      1.44 o 
  -8   1   1      593.18      547.01      6.53 o 
  -7   1   1       16.01       12.84      0.65 o 
  -6   1   1      965.63      928.17     10.29 o 
  -5   1   1      360.99      349.10      3.80 o 
  -4   1   1       36.11       26.41      1.00 o 
  -3   1   1     7207.99     7065.25     60.14 o 
  -2   1   1      587.38      548.89      5.69 o 
  -1   1   1     4295.22     4039.47     88.85 o 
   0   1   1     3619.69     3450.94     63.49 o 
   1   1   1     2778.80     2624.66     37.79 o 
   2   1   1      896.91      908.08     10.73 o 
   3   1   1      502.95      454.25      5.04 o 
   4   1   1     1074.82     1097.14     11.40 o 
   5   1   1      126.18      135.66      2.08 o 
   6   1   1      583.67      515.12      7.85 o 
   7   1   1       17.58       36.92      1.81 o 
   8   1   1       51.78       44.66      1.58 o 
   9   1   1      395.28      382.79      4.91 o 
  10   1   1      157.43      152.34      3.67 o 
  11   1   1      453.77      466.62      6.47 o 
  12   1   1      189.02      190.53      2.79 o 
  13   1   1       15.62       17.28      1.29 o 
  14   1   1       80.25       87.93      1.52 o 
  15   1   1      340.61      335.41      3.24 o 
  16   1   1      140.29      137.14      3.10 o 
 -16   2   1      272.02      271.04      7.08 o 
 -15   2   1       30.93       28.61      0.87 o 
 -14   2   1       29.48       33.48      0.98 o 
 -13   2   1      214.58      229.78      3.24 o 
 -12   2   1      345.01      326.38      3.79 o 
 -11   2   1     2837.42     2771.91     30.69 o 
 -10   2   1      345.44      329.74      5.49 o 
  -9   2   1     1145.21     1078.38      9.01 o 
  -8   2   1     1583.10     1586.96     20.22 o 
  -7   2   1     4278.41     4361.97     43.21 o 
  -6   2   1       11.47       13.25      0.79 o 
  -5   2   1     1642.63     1580.89     18.80 o 
  -4   2   1       36.58       23.33      0.72 o 
  -3   2   1      998.26      969.12      9.44 o 
  -2   2   1     3374.49     3074.35     34.14 o 
  -1   2   1     2935.05     2972.89     35.75 o 
   0   2   1     7522.13     7514.23    122.36 o 
   1   2   1     4840.08     5366.92     48.49 o 
   2   2   1     1714.76     1808.08     16.90 o 
   3   2   1      294.87      290.69      6.78 o 
   4   2   1      166.11      137.17      2.63 o 
   5   2   1     4506.60     4655.99     44.71 o 
   6   2   1      200.87      279.57      3.84 o 
   7   2   1     3372.42     3347.65     39.26 o 
   8   2   1      299.83      338.50      4.00 o 
   9   2   1     1728.26     1669.11     16.16 o 
  10   2   1      136.68      152.94      3.16 o 
  11   2   1      491.72      466.48      5.12 o 
  12   2   1      930.05      943.49     10.12 o 
  13   2   1        3.81        6.66      0.58 o 
  14   2   1        7.30        7.57      0.54 o 
  15   2   1      359.98      360.00      3.97 o 
  16   2   1       57.09       65.39      2.30 o 
 -15   3   1       92.81       91.07      2.21 o 
 -14   3   1      294.07      298.48      7.94 o 
 -13   3   1      531.05      548.17      6.40 o 
 -12   3   1       29.09       29.49      1.12 o 
 -11   3   1      605.73      567.91      6.71 o 
 -10   3   1      981.51      980.41     16.61 o 
  -9   3   1       25.68       34.37      1.26 o 
  -8   3   1     2637.11     2569.04     25.16 o 
  -7   3   1      225.18      217.01      3.60 o 
  -6   3   1      636.71      553.22      7.43 o 
  -5   3   1      228.97      202.97      3.38 o 
  -4   3   1     2251.48     2328.22     22.54 o 
  -3   3   1      264.73      312.00      3.92 o 
  -2   3   1      317.90      323.82      4.48 o 
  -1   3   1      107.16      144.71      1.94 o 
   0   3   1       71.43       67.28      1.44 o 
   1   3   1     2718.52     2656.36     32.22 o 
   2   3   1      340.04      370.76      5.42 o 
   3   3   1      842.02      806.83     10.34 o 
   4   3   1     2733.58     2971.50     32.50 o 
   5   3   1      270.32      221.26      4.95 o 
   6   3   1      110.96      105.28      3.27 o 
   7   3   1      461.27      503.45      7.66 o 
   8   3   1      987.52      886.27      9.20 o 
   9   3   1      198.64      223.17      4.69 o 
  10   3   1     1267.63     1241.37     12.19 o 
  11   3   1        1.55        3.97      0.59 o 
  12   3   1      650.68      651.30      6.66 o 
  13   3   1      115.16      115.49      2.60 o 
  14   3   1      432.03      447.56      6.19 o 
  15   3   1      220.18      234.00      4.57 o 
 -15   4   1      139.22      135.68      3.27 o 
 -14   4   1      241.77      247.71      2.76 o 
 -13   4   1      798.31      797.07      9.54 o 
 -12   4   1        4.40        5.03      0.43 o 
 -11   4   1      347.21      344.02      4.39 o 
 -10   4   1        6.69        7.64      0.64 o 
  -9   4   1      404.79      405.48      4.38 o 
  -8   4   1       32.43       35.46      1.22 o 
  -7   4   1      737.64      774.89      7.92 o 
  -6   4   1       71.29       77.88      1.34 o 
  -5   4   1        1.39        2.60      0.80 o 
  -4   4   1     1661.25     1871.06     29.40 o 
  -3   4   1     1006.25     1024.34     11.14 o 
  -2   4   1      116.95      109.32      2.01 o 
  -1   4   1      184.91      167.38      2.71 o 
   0   4   1      404.27      481.65     10.74 o 
   1   4   1        4.33        3.10      0.67 o 
   2   4   1       99.94      123.31      2.96 o 
   3   4   1       61.98      108.16      3.64 o 
   4   4   1        7.77        7.69      1.07 o 
   5   4   1      218.95      221.69      2.87 o 
   6   4   1      247.39      221.46      2.31 o 
   7   4   1      337.56      309.41      3.62 o 
   8   4   1      567.71      521.22      8.20 o 
   9   4   1     2733.34     2677.95     22.21 o 
  10   4   1       76.04       76.38      1.48 o 
  11   4   1      789.53      801.40      8.31 o 
  12   4   1       83.05       82.94      1.53 o 
  13   4   1      124.43      130.12      2.67 o 
  14   4   1        3.39        4.02      0.67 o 
 -13   5   1       30.92       33.53      1.26 o 
 -12   5   1       38.95       41.96      1.14 o 
 -11   5   1       57.21       57.62      1.40 o 
 -10   5   1      144.67      149.61      2.09 o 
  -9   5   1        6.44        8.57      0.53 o 
  -8   5   1       79.52       88.69      1.35 o 
  -7   5   1      605.35      579.19      5.09 o 
  -6   5   1       12.33       11.76      0.62 o 
  -5   5   1        9.01       10.85      0.58 o 
  -4   5   1       47.96       47.54      0.99 o 
  -3   5   1      193.08      205.38      2.69 o 
  -2   5   1       35.49       30.58      1.30 o 
  -1   5   1      125.40      125.11      2.77 o 
   0   5   1       13.19       14.39      0.98 o 
   1   5   1      147.96      164.71      2.73 o 
   2   5   1        3.21        5.66      0.72 o 
   3   5   1      473.77      460.03      4.13 o 
   4   5   1      201.91      202.02      2.43 o 
   5   5   1       55.33       78.78      1.37 o 
   6   5   1      253.87      244.28      2.60 o 
   7   5   1       81.24       80.30      1.29 o 
   8   5   1       49.86       46.35      1.10 o 
   9   5   1       12.87       11.21      0.64 o 
  10   5   1       10.61       10.55      0.70 o 
  11   5   1       76.42       84.66      1.61 o 
  12   5   1      338.98      326.83      4.21 o 
  13   5   1       14.61       16.28      0.68 o 
 -12   6   1       99.32       98.16      3.18 o 
 -11   6   1       26.57       26.22      1.05 o 
 -10   6   1      169.55      175.09      2.58 o 
  -9   6   1       42.05       44.39      1.24 o 
  -8   6   1      447.57      438.97      4.52 o 
  -7   6   1      119.76      130.65      1.95 o 
  -6   6   1      203.18      189.77      2.50 o 
  -5   6   1      266.29      298.61      3.22 o 
  -4   6   1      156.50      155.79      1.60 o 
  -3   6   1       13.38       15.10      0.59 o 
  -2   6   1       61.20       61.85      1.33 o 
  -1   6   1      160.08      164.36      2.19 o 
   0   6   1      170.23      154.17      2.25 o 
   1   6   1       39.39       26.04      0.80 o 
   2   6   1     1203.65     1262.61     11.65 o 
   3   6   1      244.19      270.91      3.06 o 
   4   6   1      376.29      391.46      4.05 o 
   5   6   1       92.05      101.00      1.64 o 
   6   6   1       90.05       85.50      1.51 o 
   7   6   1       17.25       20.50      0.91 o 
   8   6   1       25.00       27.25      0.99 o 
   9   6   1       10.46       16.01      0.95 o 
  10   6   1        0.37        0.57      0.59 o 
  11   6   1      210.92      211.52      5.57 o 
  12   6   1       63.99       61.08      2.14 o 
 -11   7   1       80.93       80.94      2.60 o 
 -10   7   1       35.22       38.49      1.93 o 
  -9   7   1       41.25       43.79      1.46 o 
  -8   7   1       73.63       81.06      1.76 o 
  -7   7   1      303.36      273.17      3.01 o 
  -6   7   1      104.48      103.40      1.52 o 
  -5   7   1      231.73      209.27      2.42 o 
  -4   7   1       55.03       61.49      1.13 o 
  -3   7   1      107.70      102.72      1.65 o 
  -2   7   1      197.23      192.98      2.46 o 
  -1   7   1      333.30      321.83      4.07 o 
   0   7   1       92.95       96.18      1.43 o 
   1   7   1      922.43      910.60      7.68 o 
   2   7   1        0.96        2.77      0.43 o 
   3   7   1      544.57      520.30      4.79 o 
   4   7   1       67.98       57.30      1.10 o 
   5   7   1       79.37       79.06      1.57 o 
   6   7   1       13.59       21.92      0.99 o 
   7   7   1       58.62       56.46      1.50 o 
   8   7   1      323.42      334.48     11.55 o 
   9   7   1       32.29       25.01      1.63 o 
  10   7   1      386.57      369.27      8.39 o 
  -5   8   1      103.46      101.83      2.18 o 
  -4   8   1       13.90       16.46      1.19 o 
  -3   8   1      149.79      153.20      3.02 o 
  -2   8   1       15.59       14.17      0.95 o 
  -1   8   1       58.81       57.91      1.76 o 
   0   8   1      196.06      193.87      4.71 o 
   1   8   1       23.98       22.49      1.14 o 
   2   8   1      581.31      571.45      8.06 o 
   3   8   1      505.58      505.07      9.86 o 
   4   8   1        2.46        3.73      0.54 o 
   5   8   1       97.98      116.59      2.72 o 
   6   8   1      301.17      280.63      5.45 o 
   7   8   1      112.13      116.18      2.08 o 
 -17   0   2      230.60      219.32      5.11 o 
 -16   0   2      698.17      690.68     14.69 o 
 -15   0   2       58.86       51.93      1.16 o 
 -14   0   2      678.99      674.35      8.72 o 
 -13   0   2       13.03       19.05      1.94 o 
 -12   0   2       88.55       82.68      2.44 o 
 -11   0   2      314.34      308.40     10.46 o 
 -10   0   2      464.85      407.19      6.94 o 
  -9   0   2     1451.65     1429.30     18.99 o 
  -8   0   2      600.19      711.68     13.26 o 
  -7   0   2     2646.87     2464.52     29.37 o 
  -6   0   2     8386.26     9087.34    127.62 o 
  -5   0   2      839.38     1023.63     15.62 o 
  -4   0   2    50893.90    52682.79    934.00 o 
  -3   0   2    16226.60    16232.23    225.39 o 
  -2   0   2     7353.14     7380.15     98.50 o 
  -1   0   2     9198.56     8573.53    186.45 o 
   0   0   2      466.93      476.73      8.01 o 
   1   0   2       44.31       36.92      0.86 o 
   2   0   2     6239.02     5815.23     82.21 o 
   3   0   2      953.97      920.84     13.43 o 
   4   0   2     1330.76     1262.38     18.33 o 
   5   0   2     1007.18     1049.49     21.95 o 
   6   0   2      150.28      200.56      5.28 o 
   7   0   2       50.98       78.42      2.89 o 
   8   0   2        0.61        3.10      2.05 o 
   9   0   2      109.45       91.27      3.21 o 
  10   0   2       14.94       16.42      1.68 o 
  11   0   2      491.06      470.71      7.88 o 
  12   0   2      667.69      646.99     10.10 o 
  13   0   2        1.68        4.14      0.54 o 
  14   0   2      410.35      402.96      5.65 o 
  15   0   2      918.00      935.33     19.65 o 
  16   0   2      123.97      130.48      3.60 o 
 -17   1   2      242.20      239.92      5.58 o 
 -16   1   2       76.72       75.13      1.44 o 
 -15   1   2      220.29      223.24      2.47 o 
 -14   1   2      110.03      114.36      1.65 o 
 -13   1   2       32.74       30.31      0.81 o 
 -12   1   2        8.67       11.05      0.65 o 
 -11   1   2     1181.96     1148.47     16.40 o 
 -10   1   2      488.12      452.96      5.05 o 
  -9   1   2        0.32        2.18      0.35 o 
  -8   1   2     1005.83      961.28     11.74 o 
  -7   1   2     1525.51     1655.77     17.65 o 
  -6   1   2     3173.77     3275.50     42.46 o 
  -5   1   2        4.01        3.10      0.43 o 
  -4   1   2      902.18      838.10      8.77 o 
  -3   1   2        5.16        8.24      0.68 o 
  -2   1   2     1521.80     1539.47     15.52 o 
  -1   1   2     1578.14     1550.89     18.64 o 
   0   1   2     6521.78     6392.40     65.75 o 
   1   1   2    19273.53    18298.00    420.08 o 
   2   1   2     2556.86     2548.75     29.50 o 
   3   1   2     1394.57     1283.70     15.14 o 
   4   1   2     2762.63     2758.35     32.04 o 
   5   1   2      161.22      135.26      2.23 o 
   6   1   2       17.12       34.06      1.05 o 
   7   1   2      736.13      780.94     23.07 o 
   8   1   2        9.15       14.45      0.79 o 
   9   1   2       20.55       24.34      0.91 o 
  10   1   2       23.00       20.90      2.16 o 
  11   1   2       20.96       22.16      0.74 o 
  12   1   2     1185.00     1197.08     12.70 o 
  13   1   2      500.62      502.56      5.38 o 
  14   1   2        5.81        6.70      0.42 o 
  15   1   2        0.82        1.89      0.33 o 
  16   1   2      133.17      132.82      4.50 o 
 -16   2   2       66.02       67.27      1.66 o 
 -15   2   2       13.54       11.87      0.74 o 
 -14   2   2       84.83       77.02      1.51 o 
 -13   2   2       64.32       69.11      1.32 o 
 -12   2   2      810.05      796.75      6.59 o 
 -11   2   2      162.99      157.48      2.92 o 
 -10   2   2      382.94      374.97      4.58 o 
  -9   2   2       57.97       52.34      1.13 o 
  -8   2   2       35.00       42.40      3.89 o 
  -7   2   2      104.85      110.57      2.49 o 
  -6   2   2      487.70      506.28      7.27 o 
  -5   2   2        8.73       23.00      2.51 o 
  -4   2   2        4.09        6.08      0.55 o 
  -3   2   2      354.37      379.63      5.90 o 
  -2   2   2     2917.95     2887.56     29.86 o 
  -1   2   2        0.96        3.55      0.33 o 
   0   2   2     1178.71     1262.27     11.95 o 
   1   2   2     7478.95     7603.96     74.02 o 
   2   2   2     3990.56     4161.82     38.43 o 
   3   2   2      902.52      989.79     13.88 o 
   4   2   2     1795.22     1809.64     21.35 o 
   5   2   2      319.09      304.15      4.27 o 
   6   2   2      153.34      140.48      2.45 o 
   7   2   2        1.76        1.27      0.37 o 
   8   2   2      273.30      271.29      3.80 o 
   9   2   2      244.77      221.22      3.95 o 
  10   2   2       57.19       61.85      2.26 o 
  11   2   2       26.18       25.28      0.97 o 
  12   2   2        0.24        1.30      0.47 o 
  13   2   2       21.34       28.07      0.96 o 
  14   2   2      467.03      473.44      5.69 o 
  15   2   2      181.18      180.36      1.95 o 
 -16   3   2       33.98       35.81      1.09 o 
 -15   3   2       45.70       46.30      1.44 o 
 -14   3   2        3.10        4.28      0.57 o 
 -13   3   2        0.55        1.26      0.51 o 
 -12   3   2       81.28       89.24      1.92 o 
 -11   3   2      849.18      861.36      9.50 o 
 -10   3   2     1038.23     1048.02     12.77 o 
  -9   3   2       43.69       35.86      1.26 o 
  -8   3   2       96.26       99.97      1.63 o 
  -7   3   2       33.46       30.76      1.12 o 
  -6   3   2      821.82      824.91     12.75 o 
  -5   3   2      340.54      372.02      6.21 o 
  -4   3   2      361.84      418.32      5.83 o 
  -3   3   2     1156.16     1214.31     15.22 o 
  -2   3   2       27.31       30.25      1.54 o 
  -1   3   2     1251.31     1300.54     13.79 o 
   0   3   2        7.55        5.37      0.57 o 
   1   3   2      289.10      335.24      5.98 o 
   2   3   2     1874.80     2110.55     23.66 o 
   3   3   2      488.48      513.90      8.66 o 
   4   3   2      493.62      492.91      8.63 o 
   5   3   2      819.02      855.42     13.50 o 
   6   3   2      131.79      136.94      3.07 o 
   7   3   2       10.91       11.06      0.83 o 
   8   3   2        3.92        4.38      0.65 o 
   9   3   2       54.98       60.06      1.65 o 
  10   3   2       13.27       12.49      0.57 o 
  11   3   2       69.91       64.01      1.26 o 
  12   3   2      111.70      113.67      1.97 o 
  13   3   2       56.68       58.04      1.80 o 
  14   3   2      118.26      119.44      2.19 o 
  15   3   2        0.13        0.96      0.42 o 
 -15   4   2       21.01       18.47      0.88 o 
 -14   4   2      133.56      143.03      2.48 o 
 -13   4   2       20.84       24.57      0.74 o 
 -12   4   2      552.93      570.55      6.46 o 
 -11   4   2      601.79      580.30      6.59 o 
 -10   4   2       73.36       66.85      1.57 o 
  -9   4   2      342.25      352.54      3.79 o 
  -8   4   2        2.88        6.66      0.93 o 
  -7   4   2     1098.45     1083.99     12.41 o 
  -6   4   2       49.25       39.45      0.85 o 
  -5   4   2      500.79      493.31      6.39 o 
  -4   4   2       24.78       14.97      0.83 o 
  -3   4   2      230.49      216.50      3.46 o 
  -2   4   2      584.35      538.64      6.21 o 
  -1   4   2      264.76      241.29      8.05 o 
   0   4   2     2105.13     2349.69     47.87 o 
   1   4   2      589.38      673.82     14.94 o 
   2   4   2      125.01      130.73      4.15 o 
   3   4   2        0.24        3.69      0.88 o 
   4   4   2      907.04      894.30      9.73 o 
   5   4   2      395.62      440.16      4.25 o 
   6   4   2      137.45      131.96      1.99 o 
   7   4   2      393.21      410.72      7.70 o 
   8   4   2      508.58      508.86      5.37 o 
   9   4   2      121.99      114.45      1.83 o 
  10   4   2        3.54        8.00      0.53 o 
  11   4   2      152.52      136.22      2.01 o 
  12   4   2      339.41      335.74      5.41 o 
  13   4   2       18.00       21.49      1.42 o 
  14   4   2       41.03       40.13      1.68 o 
 -14   5   2       56.57       63.38      2.14 o 
 -13   5   2      341.25      346.41      5.64 o 
 -12   5   2       16.92       22.83      0.83 o 
 -11   5   2        4.82        6.31      0.54 o 
 -10   5   2      788.72      799.89     11.70 o 
  -9   5   2        7.49        4.46      0.53 o 
  -8   5   2      911.86      878.05      7.28 o 
  -7   5   2       21.87       29.17      0.74 o 
  -6   5   2      160.47      156.17      2.41 o 
  -5   5   2       64.38       57.26      1.31 o 
  -4   5   2      209.12      174.86      2.46 o 
  -3   5   2        1.46        3.18      0.80 o 
  -2   5   2     1456.35     1497.94     15.81 o 
  -1   5   2      735.47      723.97      8.44 o 
   0   5   2       12.46       15.29      0.76 o 
   1   5   2     1564.05     1557.48     12.16 o 
   2   5   2       98.30      105.52      1.48 o 
   3   5   2     2071.67     2009.96     17.13 o 
   4   5   2       51.10       34.13      1.02 o 
   5   5   2      670.05      680.56      6.28 o 
   6   5   2       18.84       18.98      0.93 o 
   7   5   2      173.06      157.49      2.39 o 
   8   5   2     1166.71     1180.09     12.27 o 
   9   5   2      180.09      163.44      2.53 o 
  10   5   2     1208.46     1183.00     11.93 o 
  11   5   2       20.05       24.59      1.21 o 
  12   5   2       63.10       76.97      1.78 o 
  13   5   2      125.77      142.13      3.23 o 
 -13   6   2       27.86       24.71      1.34 o 
 -12   6   2      106.43      112.66      3.60 o 
 -11   6   2      144.24      146.31      2.62 o 
 -10   6   2       72.26       76.00      1.57 o 
  -9   6   2        1.58        3.15      0.45 o 
  -8   6   2      425.83      430.59      4.47 o 
  -7   6   2      213.83      201.48      2.58 o 
  -6   6   2      456.05      446.58      4.31 o 
  -5   6   2      137.24      134.12      1.60 o 
  -4   6   2       21.65       13.60      0.69 o 
  -3   6   2      430.39      469.63      3.99 o 
  -2   6   2     1357.81     1332.67     17.58 o 
  -1   6   2      190.85      176.10      3.45 o 
   0   6   2     1316.70     1306.23     14.06 o 
   1   6   2     2196.32     2093.66     18.93 o 
   2   6   2      647.75      673.39      6.35 o 
   3   6   2      310.15      295.24      3.74 o 
   4   6   2       35.53       35.10      1.24 o 
   5   6   2       56.22       60.24      1.43 o 
   6   6   2      496.31      481.19      7.47 o 
   7   6   2        9.14       14.31      0.94 o 
   8   6   2      248.19      215.03      4.70 o 
   9   6   2      781.80      768.83     12.50 o 
  10   6   2      404.14      400.70      9.43 o 
  11   6   2      200.38      208.58      5.32 o 
 -11   7   2        2.41        2.76      0.71 o 
 -10   7   2      227.85      227.17      5.91 o 
  -9   7   2       47.08       40.18      0.92 o 
  -8   7   2       83.43       74.64      1.32 o 
  -7   7   2        7.88        9.82      0.52 o 
  -6   7   2        0.99        1.30      0.39 o 
  -5   7   2       54.23       58.03      1.09 o 
  -4   7   2        5.47        8.08      0.62 o 
  -3   7   2       11.85       12.79      0.75 o 
  -2   7   2      429.75      429.99      5.41 o 
  -1   7   2       26.57       26.50      0.92 o 
   0   7   2        1.72        2.76      0.49 o 
   1   7   2      532.23      521.13      5.41 o 
   2   7   2      317.29      327.42      4.94 o 
   3   7   2      277.11      251.48      3.09 o 
   4   7   2       48.17       45.26      1.39 o 
   5   7   2       88.65       84.75      3.81 o 
   6   7   2       35.12       33.02      1.57 o 
   7   7   2       26.35       24.27      1.34 o 
   8   7   2        0.20        0.54      0.71 o 
   9   7   2       99.15       92.80      3.06 o 
  10   7   2       78.53       71.85      2.35 o 
  -5   8   2       30.59       35.09      1.24 o 
  -4   8   2       61.16       59.39      1.38 o 
  -3   8   2       22.73       20.59      1.09 o 
  -2   8   2       88.83       85.49      2.14 o 
  -1   8   2       16.14       19.52      1.38 o 
   0   8   2        5.19        5.51      0.72 o 
   1   8   2       16.16       16.92      1.38 o 
   2   8   2      253.27      249.47      4.07 o 
   3   8   2       11.15       10.04      0.68 o 
   4   8   2       29.47       27.73      1.21 o 
   5   8   2        2.76        1.72      0.50 o 
   6   8   2       17.04       16.63      0.80 o 
   7   8   2      123.78      118.55      3.12 o 
 -17   1   3      321.89      317.23      7.04 o 
 -16   1   3       88.83       77.23      1.82 o 
 -15   1   3      405.52      398.48      4.40 o 
 -14   1   3        5.87        8.23      0.48 o 
 -13   1   3       75.87       79.63      1.32 o 
 -12   1   3        0.29        1.53      0.27 o 
 -11   1   3      753.08      716.90      9.00 o 
 -10   1   3      904.56      871.05     10.74 o 
  -9   1   3       35.05       49.54      1.36 o 
  -8   1   3        5.72        5.51      0.63 o 
  -7   1   3      226.28      221.20      3.37 o 
  -6   1   3     4311.49     4489.04     48.35 o 
  -5   1   3     1782.35     1955.04     17.89 o 
  -4   1   3     2251.43     2322.25     25.14 o 
  -3   1   3      158.02      144.06      1.89 o 
  -2   1   3        2.92        1.14      0.24 o 
  -1   1   3       17.00        8.50      0.68 o 
   0   1   3      615.65      590.00      5.56 o 
   1   1   3     1532.61     1469.71     34.88 o 
   2   1   3     3927.83     4017.23     46.31 o 
   3   1   3       39.38       92.72      3.68 o 
   4   1   3      547.18      602.61      7.62 o 
   5   1   3      113.84      135.50      2.30 o 
   6   1   3      154.98      169.34      3.40 o 
   7   1   3      466.48      516.20      8.54 o 
   8   1   3      424.45      394.24      5.03 o 
   9   1   3      156.21      136.30      3.48 o 
  10   1   3      164.94      181.32      3.33 o 
  11   1   3       16.13       15.31      0.80 o 
  12   1   3     1018.20     1016.43      9.77 o 
  13   1   3        5.44        6.90      0.63 o 
  14   1   3      251.13      249.25      3.39 o 
  15   1   3      429.10      427.12      5.42 o 
 -16   2   3      172.56      186.21      3.36 o 
 -15   2   3      479.52      451.44      6.34 o 
 -14   2   3      850.16      842.36     10.23 o 
 -13   2   3      223.37      229.57      2.22 o 
 -12   2   3     1096.86     1045.23      8.31 o 
 -11   2   3      175.44      198.06      2.88 o 
 -10   2   3     1893.27     1820.55     19.22 o 
  -9   2   3     2654.00     2472.26     20.46 o 
  -8   2   3      317.06      287.08      3.75 o 
  -7   2   3     2181.00     2074.66     25.11 o 
  -6   2   3      156.56      196.94      3.56 o 
  -5   2   3      682.89      671.27      9.06 o 
  -4   2   3      171.61      158.70      2.80 o 
  -3   2   3      154.47      120.23      2.09 o 
  -2   2   3      306.39      356.84      4.20 o 
  -1   2   3      113.92      100.41      1.50 o 
   0   2   3      332.78      271.17      3.25 o 
   1   2   3      678.03      692.67      7.22 o 
   2   2   3      260.47      222.04      2.90 o 
   3   2   3     5103.40     5436.38     62.61 o 
   4   2   3     2250.74     2435.37     28.56 o 
   5   2   3     1887.45     1895.84     22.56 o 
   6   2   3      534.77      475.64      6.50 o 
   7   2   3       18.82       34.53      1.06 o 
   8   2   3       78.52       66.11      1.80 o 
   9   2   3      447.47      422.77     11.28 o 
  10   2   3      177.44      168.78      2.34 o 
  11   2   3     1015.55      989.77      9.34 o 
  12   2   3       10.10       12.66      0.76 o 
  13   2   3       25.52       31.05      0.76 o 
  14   2   3        1.22        2.19      0.31 o 
  15   2   3      359.91      370.69      6.83 o 
 -16   3   3        0.09        1.11      0.33 o 
 -15   3   3      282.77      285.05      7.69 o 
 -14   3   3       28.35       32.58      0.82 o 
 -13   3   3      297.80      301.63      4.10 o 
 -12   3   3      288.53      293.40      4.08 o 
 -11   3   3      507.50      505.21      6.16 o 
 -10   3   3      578.27      568.48      6.46 o 
  -9   3   3      105.43       88.58      2.04 o 
  -8   3   3     1402.07     1392.09     12.85 o 
  -7   3   3     1263.54     1241.82     13.51 o 
  -6   3   3      923.67      907.35     13.99 o 
  -5   3   3      207.31      223.54      4.18 o 
  -4   3   3       10.59        3.46      0.47 o 
  -3   3   3       23.67       12.05      0.63 o 
  -2   3   3     1249.39     1306.11     16.35 o 
  -1   3   3      480.62      467.70      6.36 o 
   0   3   3        8.05        8.63      0.96 o 
   1   3   3     5630.89     6328.82    126.33 o 
   2   3   3      278.18      309.86      6.06 o 
   3   3   3      292.09      275.47      6.04 o 
   4   3   3       25.36       30.86      1.71 o 
   5   3   3      176.86      161.46      4.35 o 
   6   3   3     1019.82     1057.30     10.27 o 
   7   3   3      481.79      426.33      4.89 o 
   8   3   3      594.89      613.99      8.68 o 
   9   3   3      212.79      185.19      2.63 o 
  10   3   3     1642.31     1502.04     13.04 o 
  11   3   3        3.12        5.78      0.95 o 
  12   3   3      840.15      881.45      9.67 o 
  13   3   3      225.56      221.54      3.46 o 
  14   3   3        1.86        3.27      0.63 o 
 -15   4   3      138.87      136.74      2.33 o 
 -14   4   3       15.56       16.37      0.59 o 
 -13   4   3      103.57      107.87      1.80 o 
 -12   4   3       47.81       47.56      1.14 o 
 -11   4   3       17.73       24.39      0.88 o 
 -10   4   3     1926.02     1944.98     15.66 o 
  -9   4   3      685.43      667.85      5.89 o 
  -8   4   3      321.56      345.89      4.30 o 
  -7   4   3       47.56       36.38      1.05 o 
  -6   4   3      210.90      205.08      2.15 o 
  -5   4   3       52.07       54.01      1.39 o 
  -4   4   3      404.45      443.89      7.32 o 
  -3   4   3      132.71      101.94      2.31 o 
  -2   4   3      348.51      353.53      8.66 o 
  -1   4   3      248.62      218.85      5.83 o 
   0   4   3       66.77       97.06      3.39 o 
   1   4   3      728.79      776.16     17.25 o 
   2   4   3     2779.46     2917.37     59.69 o 
   3   4   3     1521.54     1526.47     17.89 o 
   4   4   3       33.53       33.04      0.97 o 
   5   4   3      816.76      861.58      8.27 o 
   6   4   3      455.52      462.17      7.23 o 
   7   4   3     1203.61     1197.42     43.57 o 
   8   4   3     1170.83     1164.45     24.47 o 
   9   4   3      401.98      393.71      7.35 o 
  10   4   3       52.51       57.21      1.60 o 
  11   4   3        6.67       11.83      1.52 o 
 -14   5   3      155.29      144.37      3.90 o 
 -13   5   3        2.42        3.25      0.37 o 
 -12   5   3       41.62       42.23      1.40 o 
 -11   5   3      484.98      482.43      6.66 o 
 -10   5   3       22.32       21.45      0.83 o 
  -9   5   3        4.28        5.01      0.97 o 
  -8   5   3        4.77        4.62      0.55 o 
  -7   5   3       30.81       27.97      0.75 o 
  -6   5   3       27.46       23.42      0.81 o 
  -5   5   3      121.52      105.22      2.16 o 
  -4   5   3       14.23       20.33      1.90 o 
  -3   5   3      739.43      829.90      9.60 o 
  -2   5   3      263.96      290.38      4.08 o 
  -1   5   3      365.39      359.54      4.29 o 
   0   5   3      403.33      390.01      4.05 o 
   1   5   3       59.01       59.89      1.21 o 
   2   5   3       26.70       18.52      0.73 o 
   3   5   3      413.20      385.24      4.01 o 
   4   5   3       10.48       12.46      0.71 o 
   5   5   3        0.81        2.13      0.73 o 
   6   5   3        0.43        1.14      0.41 o 
   7   5   3      150.93      161.21      3.03 o 
   8   5   3      296.81      312.47      4.80 o 
   9   5   3       63.81       62.72      1.70 o 
  10   5   3     1163.45     1136.23     14.44 o 
  11   5   3        0.01        1.15      0.39 o 
  12   5   3       57.59       63.38      2.05 o 
 -13   6   3        1.68        2.14      0.67 o 
 -12   6   3       28.74       30.24      1.80 o 
 -11   6   3      129.96      132.50      2.86 o 
 -10   6   3       71.16       67.29      1.46 o 
  -9   6   3       11.05       13.48      0.76 o 
  -8   6   3      156.78      172.91      2.33 o 
  -7   6   3      160.47      159.36      1.90 o 
  -6   6   3       10.75       13.26      0.53 o 
  -5   6   3      186.35      190.82      2.05 o 
  -4   6   3        7.34        4.68      0.36 o 
  -3   6   3      223.47      204.07      2.12 o 
  -2   6   3      598.89      628.99      5.62 o 
  -1   6   3        3.24        5.52      0.59 o 
   0   6   3      530.90      556.50      5.44 o 
   1   6   3      371.31      386.54      3.72 o 
   2   6   3      135.09      131.18      1.96 o 
   3   6   3      166.21      173.65      4.83 o 
   4   6   3      244.10      263.05      4.04 o 
   5   6   3       37.10       39.74      1.13 o 
   6   6   3       42.35       39.12      1.17 o 
   7   6   3       93.08      101.26      2.00 o 
   8   6   3       17.31       19.25      0.82 o 
   9   6   3      256.84      274.86      7.08 o 
  10   6   3        1.31        1.13      0.67 o 
  11   6   3       31.71       29.87      1.42 o 
 -10   7   3       23.08       24.08      1.03 o 
  -9   7   3      389.75      398.96      6.92 o 
  -8   7   3      592.01      590.86      7.32 o 
  -7   7   3        8.29        7.76      0.51 o 
  -6   7   3      281.85      276.42      2.91 o 
  -5   7   3        8.81       10.62      0.42 o 
  -4   7   3      290.40      310.80      3.20 o 
  -3   7   3      148.22      147.22      2.03 o 
  -2   7   3      693.84      708.19      6.95 o 
  -1   7   3      580.12      579.05      5.90 o 
   0   7   3      549.04      534.88      6.31 o 
   1   7   3        3.12        7.38      1.95 o 
   2   7   3      609.84      592.01      7.43 o 
   3   7   3     1179.11     1229.30     17.23 o 
   4   7   3      496.55      534.84      8.41 o 
   5   7   3      136.84      131.08      3.27 o 
   6   7   3      112.32      122.15      3.06 o 
   7   7   3       67.99       60.26      2.51 o 
   8   7   3      563.21      596.73     13.01 o 
   9   7   3       22.41       19.73      1.30 o 
  -6   8   3       20.16       21.53      1.34 o 
  -5   8   3      170.68      167.93      3.02 o 
  -4   8   3        5.98        7.11      0.51 o 
  -3   8   3      237.95      233.99      8.86 o 
  -2   8   3      131.38      128.15      2.70 o 
  -1   8   3        3.74        5.76      0.90 o 
   0   8   3       27.44       27.32      1.22 o 
   1   8   3      147.64      150.77      4.38 o 
   2   8   3     1241.71     1198.16     23.12 o 
   3   8   3       37.69       41.76      1.86 o 
   4   8   3      322.95      322.98      6.37 o 
   5   8   3      179.87      203.39      3.34 o 
   6   8   3      150.05      152.13      2.62 o 
 -16   0   4      518.39      576.39     12.37 o 
 -15   0   4      226.85      215.12      5.55 o 
 -14   0   4      191.75      202.39      3.41 o 
 -13   0   4       45.74       65.23      2.16 o 
 -12   0   4     1035.50      986.34     15.54 o 
 -11   0   4       44.81       43.31      4.44 o 
 -10   0   4       33.24       67.21      4.77 o 
  -9   0   4       95.94       86.13      2.33 o 
  -8   0   4     5662.71     6110.91    144.34 o 
  -7   0   4     7465.71     8112.83    161.67 o 
  -6   0   4      919.92      946.29     14.47 o 
  -5   0   4     7597.18     7874.62    101.30 o 
  -4   0   4      183.16      172.92      3.00 o 
  -3   0   4      434.71      412.26      6.47 o 
  -2   0   4     1382.99     1392.99     16.81 o 
  -1   0   4     5445.12     5497.93     86.59 o 
   0   0   4      915.39      857.27     11.06 o 
   1   0   4      158.96      205.09      4.23 o 
   2   0   4      518.33      404.66      5.67 o 
   3   0   4     1076.21     1125.24     23.52 o 
   4   0   4      550.07      414.04      9.53 o 
   5   0   4      198.17      234.70      6.12 o 
   6   0   4       13.62       21.91      1.51 o 
   7   0   4       74.54       86.18      2.41 o 
   8   0   4      129.25      137.11      5.13 o 
   9   0   4       28.30       23.58      2.01 o 
  10   0   4        9.61        9.01      0.82 o 
  11   0   4     1594.01     1608.70     22.96 o 
  12   0   4       55.92       56.80      1.63 o 
  13   0   4     1128.43     1089.53     30.71 o 
  14   0   4       89.62       89.24      2.73 o 
 -17   1   4      371.52      409.86      8.77 o 
 -16   1   4        0.41        1.44      0.40 o 
 -15   1   4      610.04      588.00      8.08 o 
 -14   1   4       22.66       18.12      0.71 o 
 -13   1   4      262.84      251.91      2.78 o 
 -12   1   4       90.13       98.42      1.30 o 
 -11   1   4       38.35       49.02      1.33 o 
 -10   1   4      637.17      672.66      7.67 o 
  -9   1   4      509.55      509.15      5.44 o 
  -8   1   4      237.99      220.28      3.58 o 
  -7   1   4     1968.74     2008.51     24.09 o 
  -6   1   4     1571.42     1635.76     15.90 o 
  -5   1   4     4888.28     5206.78     46.14 o 
  -4   1   4      157.84      112.60      1.72 o 
  -3   1   4     1826.50     1887.26     19.23 o 
  -2   1   4      291.62      306.31      4.14 o 
  -1   1   4     2288.48     2246.01     23.43 o 
   0   1   4      496.38      520.58      5.63 o 
   1   1   4     1267.98     1219.93     18.70 o 
   2   1   4     1432.19     1453.60     17.27 o 
   3   1   4     1556.18     1702.47     25.34 o 
   4   1   4     2232.89     2320.88     27.30 o 
   5   1   4     1312.48     1297.00     19.24 o 
   6   1   4      218.77      237.13      4.52 o 
   7   1   4       32.65       64.48      1.44 o 
   8   1   4       13.04       10.72      1.40 o 
   9   1   4      451.33      439.75      8.30 o 
  10   1   4      315.37      302.73      3.63 o 
  11   1   4       74.59       88.34      1.62 o 
  12   1   4       18.61       20.87      0.78 o 
  13   1   4       10.67       11.52      0.44 o 
  14   1   4       41.27       40.86      0.99 o 
  15   1   4      389.46      388.21      6.12 o 
 -16   2   4        3.52        4.15      0.71 o 
 -15   2   4       14.00       14.10      0.80 o 
 -14   2   4       31.29       37.26      1.08 o 
 -13   2   4       48.72       48.14      0.94 o 
 -12   2   4      183.78      168.34      2.16 o 
 -11   2   4        5.58        8.29      0.89 o 
 -10   2   4        3.14        4.48      1.06 o 
  -9   2   4       94.30      106.66      1.73 o 
  -8   2   4       49.60       41.09      1.15 o 
  -7   2   4      148.63      158.79      3.30 o 
  -6   2   4      290.78      300.78      5.42 o 
  -5   2   4      932.77      928.26     14.10 o 
  -4   2   4      156.41      163.03      3.20 o 
  -3   2   4      919.00      920.49     10.13 o 
  -2   2   4      176.39      149.92      2.15 o 
  -1   2   4      407.86      371.50      4.42 o 
   0   2   4     1818.64     1973.13     16.93 o 
   1   2   4     2293.46     2426.22     22.70 o 
   2   2   4      814.81      937.89      9.72 o 
   3   2   4        3.37       10.49      0.88 o 
   4   2   4      755.56      788.76      9.95 o 
   5   2   4       42.88       47.41      1.25 o 
   6   2   4      345.95      334.73      4.94 o 
   7   2   4       62.51       55.06      2.06 o 
   8   2   4        3.03        2.97      1.01 o 
   9   2   4       37.83       32.24      3.02 o 
  10   2   4      145.60      132.51      1.86 o 
  11   2   4       33.05       33.80      1.28 o 
  12   2   4      195.97      197.75      2.19 o 
  13   2   4      573.39      575.05      8.14 o 
  14   2   4      238.18      246.76      3.82 o 
 -16   3   4       11.56       12.83      0.63 o 
 -15   3   4      333.10      312.58      5.09 o 
 -14   3   4      134.47      124.73      1.69 o 
 -13   3   4       43.61       44.50      1.00 o 
 -12   3   4      244.40      231.12      2.72 o 
 -11   3   4      442.89      446.45      4.48 o 
 -10   3   4      838.49      869.64      6.78 o 
  -9   3   4      117.60      130.11      2.59 o 
  -8   3   4      116.16      120.03      2.08 o 
  -7   3   4      197.10      212.39      3.14 o 
  -6   3   4      129.09      138.14      3.13 o 
  -5   3   4      326.75      315.36      5.21 o 
  -4   3   4      319.97      353.42      5.27 o 
  -3   3   4       78.90       75.96      1.67 o 
  -2   3   4     1606.12     1677.47     20.83 o 
  -1   3   4      813.34      962.17     17.44 o 
   0   3   4       30.29       35.19      1.88 o 
   1   3   4     3833.84     4415.16     88.91 o 
   2   3   4      587.28      686.39     11.27 o 
   3   3   4      597.82      626.04     12.55 o 
   4   3   4      254.80      279.46      6.20 o 
   5   3   4      156.46      138.65      2.64 o 
   6   3   4        1.89        2.95      0.57 o 
   7   3   4       44.30       45.27      3.66 o 
   8   3   4        6.66        7.02      0.78 o 
   9   3   4       32.56       31.80      0.83 o 
  10   3   4        0.36        1.24      0.34 o 
  11   3   4      226.77      205.43      2.73 o 
  12   3   4      448.76      420.75      6.12 o 
  13   3   4       55.52       47.75      1.97 o 
  14   3   4        9.60        9.10      0.55 o 
 -15   4   4        8.58        5.82      0.52 o 
 -14   4   4      407.65      410.59      7.05 o 
 -13   4   4       18.34       20.65      0.74 o 
 -12   4   4       57.02       57.17      1.23 o 
 -11   4   4        5.30        8.26      0.57 o 
 -10   4   4      740.68      758.57      6.73 o 
  -9   4   4      778.66      788.68      7.18 o 
  -8   4   4      101.11      107.09      2.21 o 
  -7   4   4      253.36      244.67      3.30 o 
  -6   4   4       58.88       54.82      1.06 o 
  -5   4   4      222.74      188.96      2.74 o 
  -4   4   4      216.82      239.15      4.56 o 
  -3   4   4       37.89       29.56      1.27 o 
  -2   4   4      374.31      342.69      6.09 o 
  -1   4   4      603.38      599.33     13.76 o 
   0   4   4      364.98      357.24      9.06 o 
   1   4   4      294.26      298.12      8.38 o 
   2   4   4     1401.83     1393.70     14.75 o 
   3   4   4      359.85      393.15      4.75 o 
   4   4   4      784.02      725.90      7.23 o 
   5   4   4      153.35      161.43      3.27 o 
   6   4   4       84.99       75.54      3.39 o 
   7   4   4        8.75       13.41      1.16 o 
   8   4   4       16.87       17.82      1.04 o 
   9   4   4      306.88      334.40      7.65 o 
  10   4   4      268.98      239.37      4.86 o 
  13   4   4      117.20      119.95      4.15 o 
 -14   5   4       87.01       84.00      2.77 o 
 -13   5   4      110.20      128.92      4.19 o 
 -12   5   4      158.18      160.52      2.91 o 
 -11   5   4      353.65      349.06      6.50 o 
 -10   5   4       54.81       60.00      1.30 o 
  -9   5   4     1019.92     1047.96     10.61 o 
  -8   5   4     1024.34     1020.00     10.34 o 
  -7   5   4        3.89        4.33      0.47 o 
  -6   5   4      643.26      628.63      6.02 o 
  -5   5   4        0.11        2.08      0.37 o 
  -4   5   4      324.47      305.68      4.37 o 
  -3   5   4      144.32      139.71      2.56 o 
  -2   5   4      668.15      683.62      8.28 o 
  -1   5   4     1291.27     1263.35     14.19 o 
   0   5   4     1301.44     1272.46     12.27 o 
   1   5   4     1343.66     1374.63     13.22 o 
   2   5   4      460.84      439.82      5.84 o 
   3   5   4     1087.30     1110.67     12.77 o 
   4   5   4      598.10      617.66      8.92 o 
   5   5   4      565.62      553.99      5.55 o 
   6   5   4      202.17      228.85      3.83 o 
   7   5   4     1093.28     1073.57     13.32 o 
   8   5   4       16.33       28.20      1.17 o 
   9   5   4      165.71      158.85      2.87 o 
  10   5   4      303.06      295.52      4.29 o 
  11   5   4       76.75       66.40      1.60 o 
  12   5   4      433.02      422.05      8.51 o 
 -12   6   4       33.65       33.59      1.93 o 
 -11   6   4        3.66        4.35      0.68 o 
 -10   6   4      116.45      116.37      1.75 o 
  -9   6   4      553.72      555.98      6.08 o 
  -8   6   4        4.76        6.42      0.60 o 
  -7   6   4      213.46      217.90      2.27 o 
  -6   6   4       94.40       94.64      1.49 o 
  -5   6   4      710.91      691.97      5.62 o 
  -4   6   4      695.73      696.53      5.64 o 
  -3   6   4     2306.41     2243.73     17.98 o 
  -2   6   4       21.72       27.96      1.05 o 
  -1   6   4     2111.83     2080.83     17.52 o 
   0   6   4        1.87        4.70      0.89 o 
   1   6   4      608.00      629.56      7.69 o 
   2   6   4     2635.72     2702.47     30.42 o 
   3   6   4      207.16      228.39      2.80 o 
   4   6   4       17.71       21.53      0.79 o 
   5   6   4        0.44        2.51      0.44 o 
   6   6   4       98.15       99.02      2.01 o 
   7   6   4      246.51      255.98      4.05 o 
   8   6   4       85.07       83.96      2.11 o 
   9   6   4      198.65      201.36      5.36 o 
  10   6   4        5.08        3.77      0.71 o 
 -10   7   4      172.83      175.87      2.94 o 
  -9   7   4      296.34      276.44      4.14 o 
  -8   7   4      214.96      207.58      3.05 o 
  -7   7   4       13.68       15.13      0.57 o 
  -6   7   4      238.62      236.05      2.24 o 
  -5   7   4        1.33        1.11      0.43 o 
  -4   7   4       58.50       58.98      1.18 o 
  -3   7   4       20.07       15.44      0.63 o 
  -2   7   4        1.35        3.25      0.38 o 
  -1   7   4      538.27      542.50      5.62 o 
   0   7   4      156.02      148.27      2.25 o 
   1   7   4      128.10      128.50      2.13 o 
   2   7   4      266.80      263.88      4.00 o 
   3   7   4      251.69      252.85      4.75 o 
   4   7   4        1.62        1.98      0.53 o 
   5   7   4       45.26       43.56      1.75 o 
   6   7   4        0.29        0.69      0.56 o 
   7   7   4       11.43       11.90      1.26 o 
   8   7   4       17.73       13.49      1.17 o 
   9   7   4      217.17      201.41      4.82 o 
  -7   8   4       52.59       51.27      1.89 o 
  -6   8   4      169.14      164.14      4.11 o 
  -5   8   4        0.28        0.67      0.63 o 
  -4   8   4       55.38       56.51      1.61 o 
  -3   8   4       93.52       93.93      1.77 o 
  -2   8   4      134.30      126.11      2.13 o 
  -1   8   4        0.77        1.48      0.31 o 
   0   8   4        2.94        3.06      0.43 o 
   1   8   4       22.44       25.28      1.09 o 
   2   8   4       52.06       52.96      1.34 o 
   3   8   4       35.07       34.31      1.38 o 
   4   8   4       39.71       37.08      1.13 o 
   5   8   4      278.80      294.71      7.61 o 
   6   8   4       77.59       85.51      2.60 o 
 -16   1   5       18.86       17.73      0.94 o 
 -15   1   5      249.40      250.38      5.34 o 
 -14   1   5       34.56       32.83      0.96 o 
 -13   1   5       27.61       37.61      0.89 o 
 -12   1   5        0.82        0.59      0.31 o 
 -11   1   5        3.44        5.46      0.78 o 
 -10   1   5     1249.72     1224.59     14.72 o 
  -9   1   5       15.14       10.60      1.08 o 
  -8   1   5     1079.93     1147.68     12.72 o 
  -7   1   5      440.74      483.62      8.29 o 
  -6   1   5      891.19      907.79     10.43 o 
  -5   1   5      345.02      341.62      4.56 o 
  -4   1   5       12.51       29.41      0.96 o 
  -3   1   5      110.68      117.25      2.10 o 
  -2   1   5      478.88      572.05      6.55 o 
  -1   1   5       95.94      141.79      2.07 o 
   0   1   5     2208.68     2363.65     26.49 o 
   1   1   5      237.73      305.66      3.79 o 
   2   1   5        5.62        5.19      0.57 o 
   3   1   5      611.29      685.54     10.68 o 
   4   1   5      300.51      314.55     10.33 o 
   5   1   5      964.12      873.17     13.51 o 
   6   1   5      140.59      177.72      2.98 o 
   7   1   5        2.78        5.14      0.55 o 
   8   1   5      354.91      327.94      7.44 o 
   9   1   5      841.09      845.04     10.83 o 
  10   1   5      576.02      584.15      7.05 o 
  11   1   5     1408.23     1429.65     14.38 o 
  12   1   5       38.57       34.15      0.81 o 
  13   1   5       19.61       21.18      0.68 o 
  14   1   5       83.71       89.71      1.25 o 
 -16   2   5     1095.39     1115.62     18.16 o 
 -15   2   5        0.88        1.56      0.51 o 
 -14   2   5     1005.63     1010.03     12.75 o 
 -13   2   5      227.09      249.76      3.15 o 
 -12   2   5      641.66      641.60      6.03 o 
 -11   2   5      100.38      107.42      1.85 o 
 -10   2   5      631.71      596.92     10.62 o 
  -9   2   5      379.08      418.49     10.13 o 
  -8   2   5      263.42      252.51      3.68 o 
  -7   2   5      588.11      542.46      7.23 o 
  -6   2   5      573.52      561.13     14.06 o 
  -5   2   5      300.62      312.70      5.62 o 
  -4   2   5       31.31       25.72      2.09 o 
  -3   2   5       63.57      108.46      2.29 o 
  -2   2   5      176.64      223.01      3.06 o 
  -1   2   5      451.52      463.37      5.51 o 
   0   2   5     1052.46     1067.39      9.87 o 
   1   2   5       53.28       64.61      2.29 o 
   2   2   5     2379.17     2395.00     22.80 o 
   3   2   5      303.85      318.58      4.18 o 
   4   2   5      235.68      191.60      3.13 o 
   5   2   5      122.94      104.54      4.92 o 
   6   2   5      612.93      584.09     13.43 o 
   7   2   5      134.16      126.49      4.82 o 
   8   2   5     1338.00     1298.04     19.24 o 
   9   2   5       11.81       16.40      0.76 o 
  10   2   5      413.43      382.81      4.09 o 
  11   2   5      880.20      867.57      8.05 o 
  12   2   5        5.23        8.09      0.59 o 
  13   2   5      560.34      575.55      5.18 o 
  14   2   5        6.76        8.65      0.62 o 
 -15   3   5      487.82      501.06      7.48 o 
 -14   3   5        7.35        8.75      0.82 o 
 -13   3   5      196.98      206.82      2.77 o 
 -12   3   5      194.58      214.19      2.56 o 
 -11   3   5      822.04      805.74      8.52 o 
 -10   3   5       72.23       71.52      1.36 o 
  -9   3   5     2901.78     2890.90     32.48 o 
  -8   3   5      753.23      692.56      8.78 o 
  -7   3   5        9.35        5.46      0.56 o 
  -6   3   5     1087.74     1051.14     11.65 o 
  -5   3   5        9.11       16.39      0.98 o 
  -4   3   5      148.99      141.88      2.73 o 
  -3   3   5      369.30      369.05      6.01 o 
  -2   3   5      665.66      602.26      8.20 o 
  -1   3   5       70.72       41.13      1.30 o 
   0   3   5     1108.00     1133.02     24.42 o 
   1   3   5        3.88       19.94      1.63 o 
   2   3   5      578.35      612.92     10.66 o 
   3   3   5     3248.03     3323.07     67.25 o 
   4   3   5      634.02      641.42      6.85 o 
   5   3   5      113.69      121.47      2.20 o 
   6   3   5      913.18      923.50     12.81 o 
   7   3   5      228.26      203.98      3.68 o 
   8   3   5      328.17      355.59      3.78 o 
   9   3   5      364.40      368.32      4.33 o 
  10   3   5      363.79      359.97      4.22 o 
  11   3   5       23.60       24.15      0.76 o 
  12   3   5      740.83      715.85      9.56 o 
  13   3   5       13.58       14.17      0.82 o 
 -15   4   5       84.19       80.86      2.56 o 
 -14   4   5      517.61      536.19      6.88 o 
 -13   4   5        3.04        2.95      0.32 o 
 -12   4   5      624.87      636.89      6.51 o 
 -11   4   5        0.54        1.32      0.49 o 
 -10   4   5      275.67      261.26      3.38 o 
  -9   4   5       32.16       31.64      0.81 o 
  -8   4   5     1275.96     1264.09      9.44 o 
  -7   4   5      292.85      271.31      4.25 o 
  -6   4   5      367.21      377.67      5.31 o 
  -5   4   5      678.38      584.69      5.76 o 
  -4   4   5       31.75       30.52      1.14 o 
  -3   4   5      118.96       99.45      2.13 o 
  -2   4   5       44.93       57.87      1.37 o 
  -1   4   5       98.89      121.84      2.43 o 
   0   4   5       92.50      116.37      2.42 o 
   1   4   5       37.99       41.35      4.49 o 
   2   4   5     1947.84     1960.45     18.88 o 
   3   4   5     1215.76     1161.52     13.15 o 
   4   4   5     1673.42     1647.18     16.03 o 
   5   4   5        9.52       17.53      1.28 o 
   6   4   5      522.48      518.88     12.64 o 
   7   4   5        3.20       10.10      0.85 o 
   8   4   5       10.80        8.11      0.76 o 
   9   4   5      243.92      253.75      4.01 o 
  10   4   5       52.64       46.87      2.30 o 
  12   4   5       14.25       19.52      1.26 o 
 -14   5   5      104.23      100.54      1.81 o 
 -13   5   5        5.88        9.13      1.30 o 
 -12   5   5       46.21       44.21      1.39 o 
 -11   5   5       75.10       80.16      1.71 o 
 -10   5   5      279.89      280.25      3.05 o 
  -9   5   5     1342.59     1355.06     13.01 o 
  -8   5   5      731.88      758.94      7.33 o 
  -7   5   5        1.28        1.92      0.40 o 
  -6   5   5        4.72        5.97      0.43 o 
  -5   5   5        2.86        3.68      0.45 o 
  -4   5   5      210.64      206.39      2.90 o 
  -3   5   5      220.34      204.92      3.34 o 
  -2   5   5       22.86       20.26      0.99 o 
  -1   5   5      197.20      184.24      3.12 o 
   0   5   5      132.99      132.32      2.54 o 
   1   5   5      245.81      269.91      4.08 o 
   2   5   5      601.65      628.66      6.80 o 
   3   5   5      457.74      455.44      4.66 o 
   4   5   5     2570.57     2628.35     21.69 o 
   5   5   5      204.76      173.36      2.70 o 
   6   5   5      424.19      402.89      4.96 o 
   7   5   5       77.63       86.12      1.72 o 
   8   5   5       48.39       39.28      1.10 o 
   9   5   5       59.35       53.67      1.43 o 
  10   5   5       20.09       17.59      0.86 o 
  11   5   5       10.35       10.64      0.88 o 
 -12   6   5      143.14      155.46      4.53 o 
 -11   6   5        5.66        5.95      1.17 o 
 -10   6   5       55.28       52.99      1.34 o 
  -9   6   5       79.17       83.10      2.08 o 
  -8   6   5       34.90       41.55      1.04 o 
  -7   6   5       64.07       59.01      1.00 o 
  -6   6   5        6.24        7.13      0.42 o 
  -5   6   5      153.40      160.39      1.91 o 
  -4   6   5      116.22      125.22      1.60 o 
  -3   6   5      837.49      873.73      8.04 o 
  -2   6   5       73.94       77.43      1.45 o 
  -1   6   5      368.53      379.39      4.59 o 
   0   6   5      117.70      125.67      2.30 o 
   1   6   5       41.86       47.35      1.30 o 
   2   6   5       76.82       64.55      1.38 o 
   3   6   5       44.57       42.84      0.92 o 
   4   6   5      220.07      236.35      2.79 o 
   5   6   5       47.69       61.70      1.33 o 
   6   6   5      158.17      170.53      2.86 o 
   7   6   5       42.82       47.65      1.26 o 
   8   6   5       26.53       26.68      0.89 o 
   9   6   5       82.14       74.86      2.51 o 
 -10   7   5       36.95       34.64      1.09 o 
  -9   7   5      178.61      182.78      4.00 o 
  -8   7   5      150.37      148.91      3.95 o 
  -7   7   5       24.25       27.10      0.91 o 
  -6   7   5      596.27      607.11      5.42 o 
  -5   7   5        9.61       15.69      0.64 o 
  -4   7   5     1658.99     1638.25     13.33 o 
  -3   7   5       74.76       70.73      1.23 o 
  -2   7   5      802.43      788.35      6.93 o 
  -1   7   5      319.16      317.71      4.66 o 
   0   7   5        5.86        5.76      0.58 o 
   1   7   5      260.66      259.58      3.37 o 
   2   7   5       53.61       49.81      1.12 o 
   3   7   5      396.20      403.96      4.71 o 
   4   7   5      116.37      130.10      3.15 o 
   5   7   5      421.66      445.14      7.65 o 
   6   7   5      123.21      141.36      4.15 o 
   7   7   5      298.90      330.19      7.67 o 
   8   7   5      199.55      205.46      4.90 o 
  -6   8   5      140.45      141.51      3.65 o 
  -5   8   5      380.72      372.75      7.93 o 
  -4   8   5       45.00       40.88      1.80 o 
  -3   8   5       76.16       78.66      1.85 o 
  -2   8   5       77.12       71.86      1.37 o 
  -1   8   5      475.04      450.84      5.07 o 
   0   8   5      401.91      388.52      8.18 o 
   1   8   5       13.27       12.28      0.70 o 
   2   8   5      320.85      342.79      5.09 o 
   3   8   5        5.58       10.24      1.70 o 
   4   8   5      592.18      598.87      8.24 o 
   5   8   5        0.19        2.14      0.63 o 
 -16   0   6      691.46      673.07     13.22 o 
 -15   0   6      220.41      194.41      4.19 o 
 -14   0   6       65.42       70.30      2.10 o 
 -13   0   6        4.29        4.39      0.70 o 
 -12   0   6     1056.81     1021.79     15.96 o 
 -11   0   6     1336.23     1386.01     16.89 o 
 -10   0   6      201.17      205.54      4.73 o 
  -9   0   6     2139.10     2113.46     26.25 o 
  -8   0   6      362.03      359.60      9.83 o 
  -7   0   6      122.18      126.72      3.23 o 
  -6   0   6      101.47      125.44      3.13 o 
  -5   0   6     4098.49     4122.69     48.08 o 
  -4   0   6      160.02      178.49      3.43 o 
  -3   0   6     1170.99     1114.64     18.28 o 
  -2   0   6       87.49      172.78      8.97 o 
  -1   0   6     2046.85     2021.96     30.38 o 
   0   0   6       39.33       70.85      2.47 o 
   1   0   6      413.46      379.81     12.86 o 
   2   0   6      261.72      281.75      6.05 o 
   3   0   6      833.67      893.74     19.57 o 
   4   0   6      407.07      393.65      9.65 o 
   5   0   6      904.64      892.91     14.26 o 
   6   0   6      937.25      942.24     15.15 o 
   7   0   6      720.86      833.88     19.98 o 
   8   0   6      757.33      729.51      9.10 o 
   9   0   6      316.66      303.68      4.39 o 
  10   0   6     1358.32     1340.58     21.93 o 
  11   0   6      506.70      499.67     13.55 o 
  12   0   6        5.44        8.46      1.23 o 
  13   0   6      105.58      117.89      2.59 o 
  14   0   6        2.51        4.77      0.75 o 
 -16   1   6      324.03      334.10      5.26 o 
 -15   1   6       72.21       85.31      1.72 o 
 -14   1   6      155.61      146.44      2.66 o 
 -13   1   6      228.93      272.02      2.99 o 
 -12   1   6       18.33       10.12      0.62 o 
 -11   1   6     1507.80     1404.21     24.11 o 
 -10   1   6       13.82       15.50      1.26 o 
  -9   1   6       21.47       30.73      1.60 o 
  -8   1   6      316.86      300.07      4.67 o 
  -7   1   6      299.74      310.93      4.04 o 
  -6   1   6      102.55       84.97      1.92 o 
  -5   1   6       49.25       51.21      1.39 o 
  -4   1   6      407.99      394.93      5.23 o 
  -3   1   6      764.60      810.85     10.56 o 
  -2   1   6      873.66      817.56     14.28 o 
  -1   1   6       22.19       21.40      0.85 o 
   0   1   6     7491.90     8041.33    106.68 o 
   1   1   6     1116.23     1069.87     15.94 o 
   2   1   6      492.58      485.77      6.68 o 
   3   1   6      112.31       80.30      2.15 o 
   4   1   6        9.54       11.84      0.73 o 
   5   1   6      643.98      621.85     12.86 o 
   6   1   6        8.55       10.47      0.83 o 
   7   1   6     1043.99     1053.68     17.34 o 
   8   1   6      125.68      134.31      2.35 o 
   9   1   6      100.15      100.54      1.75 o 
  10   1   6        7.27        9.58      0.54 o 
  11   1   6        1.59        3.88      0.37 o 
  12   1   6      740.47      769.00      7.58 o 
  13   1   6      175.97      179.08      2.08 o 
 -16   2   6       39.83       33.40      1.04 o 
 -15   2   6       36.98       42.10      1.36 o 
 -14   2   6       32.42       38.18      1.13 o 
 -13   2   6      184.32      174.20      2.45 o 
 -12   2   6       35.37       35.85      1.06 o 
 -11   2   6      185.43      180.34      2.58 o 
 -10   2   6      175.11      189.14      4.59 o 
  -9   2   6       97.74      101.20      3.00 o 
  -8   2   6       26.58       23.11      2.20 o 
  -7   2   6      523.80      505.02      6.27 o 
  -6   2   6       17.82       24.65      0.91 o 
  -5   2   6      930.40      889.51     11.93 o 
  -4   2   6      539.46      608.56      8.49 o 
  -3   2   6     1111.35     1144.12     12.70 o 
  -2   2   6       14.98       13.19      1.10 o 
  -1   2   6      655.11      786.13     10.04 o 
   0   2   6     1107.17     1147.23     12.29 o 
   1   2   6       80.35       69.72      1.56 o 
   2   2   6      351.21      361.61      4.68 o 
   3   2   6      168.34      167.39      4.48 o 
   4   2   6        0.91        8.84      0.90 o 
   5   2   6      524.27      523.03      8.02 o 
   6   2   6        3.96        7.89      1.32 o 
   7   2   6       10.66       15.71      1.88 o 
   8   2   6      676.51      659.74      7.16 o 
   9   2   6      333.87      336.31      3.70 o 
  10   2   6        2.59        1.75      0.42 o 
  11   2   6      327.67      312.73      3.09 o 
  12   2   6        0.03        1.26      0.30 o 
  13   2   6       28.92       24.06      0.83 o 
 -15   3   6       13.83       14.76      0.69 o 
 -14   3   6       27.18       30.78      0.76 o 
 -13   3   6       28.34       30.49      0.91 o 
 -12   3   6      102.23       97.48      1.46 o 
 -11   3   6       20.69       24.61      0.75 o 
 -10   3   6       58.15       71.16      1.26 o 
  -9   3   6      118.61      109.13      1.93 o 
  -8   3   6        0.26        0.84      0.55 o 
  -7   3   6     1082.00     1120.32     17.99 o 
  -6   3   6       96.81      101.19      1.97 o 
  -5   3   6      137.30      121.76      1.92 o 
  -4   3   6      708.11      714.53      9.44 o 
  -3   3   6       74.44       97.99      5.33 o 
  -2   3   6       61.49       59.49      1.57 o 
  -1   3   6      200.51      187.46      4.04 o 
   0   3   6      175.39      173.86      5.45 o 
   1   3   6      404.22      412.59      5.91 o 
   2   3   6        0.79        3.59      0.52 o 
   3   3   6        2.09        4.83      0.55 o 
   4   3   6      459.53      445.54      6.17 o 
   5   3   6      771.44      716.85      8.65 o 
   6   3   6      155.07      149.49      2.59 o 
   7   3   6        1.10        1.47      0.33 o 
   8   3   6        4.04        8.29      0.56 o 
   9   3   6      267.64      254.04      3.81 o 
  10   3   6       59.39       56.05      1.85 o 
  11   3   6      151.76      131.89      2.05 o 
  12   3   6      111.79      104.49      1.56 o 
 -15   4   6       26.81       22.74      1.21 o 
 -14   4   6      324.88      334.11      4.56 o 
 -13   4   6       19.78       20.10      0.87 o 
 -12   4   6      163.55      174.07      2.84 o 
 -11   4   6        1.77        2.37      0.49 o 
 -10   4   6       45.14       46.10      0.96 o 
  -9   4   6        1.83        2.18      0.36 o 
  -8   4   6      305.33      283.73      3.74 o 
  -7   4   6      286.30      293.51      3.83 o 
  -6   4   6       43.21       41.33      1.81 o 
  -5   4   6     1033.11      976.23     12.23 o 
  -4   4   6       24.85       27.67      1.72 o 
  -3   4   6      462.80      465.13     10.63 o 
  -2   4   6       31.09       22.76      1.07 o 
  -1   4   6       56.25       46.00      1.50 o 
   0   4   6      373.19      323.90      5.91 o 
   1   4   6     1884.99     1858.89     20.28 o 
   2   4   6      121.81      126.75      2.44 o 
   3   4   6      446.11      437.81      5.85 o 
   4   4   6      290.04      289.78      6.44 o 
   5   4   6      301.78      302.13      4.04 o 
   6   4   6      274.06      251.26      4.10 o 
   7   4   6       22.45       13.33      0.92 o 
   8   4   6       41.20       44.75      1.63 o 
   9   4   6      122.02      129.21      4.15 o 
  10   4   6       45.52       44.69      2.18 o 
  11   4   6      268.48      260.02      5.02 o 
  12   4   6       33.88       26.52      1.21 o 
 -13   5   6      400.14      408.09      6.63 o 
 -12   5   6       15.49       16.39      1.03 o 
 -11   5   6      103.13       99.72      2.37 o 
 -10   5   6       10.08       11.37      0.97 o 
  -9   5   6      984.03     1010.42      9.33 o 
  -8   5   6      356.48      371.00      4.11 o 
  -7   5   6      137.05      132.13      2.19 o 
  -6   5   6      858.30      838.23      7.77 o 
  -5   5   6       32.58       38.83      0.75 o 
  -4   5   6     1491.56     1461.15     11.25 o 
  -3   5   6      214.31      203.72      2.15 o 
  -2   5   6     1136.05     1130.35     11.65 o 
  -1   5   6      172.73      176.49      2.65 o 
   0   5   6       59.03       61.76      1.46 o 
   1   5   6      291.63      296.00      3.36 o 
   2   5   6      869.25      848.98      7.22 o 
   3   5   6     3934.96     3956.13     29.92 o 
   4   5   6       24.74       37.83      1.06 o 
   5   5   6      157.47      184.14      2.51 o 
   6   5   6        1.44        4.49      0.99 o 
   7   5   6       19.85       30.25      0.99 o 
   8   5   6      102.31       97.98      1.74 o 
   9   5   6       80.52       76.40      1.54 o 
  10   5   6       60.72       55.88      2.01 o 
  11   5   6       38.93       37.24      1.38 o 
 -12   6   6      216.83      215.32      5.62 o 
 -11   6   6       75.07       75.95      1.83 o 
 -10   6   6       69.36       71.07      2.62 o 
  -9   6   6       57.31       63.01      1.38 o 
  -8   6   6      427.96      435.12      6.12 o 
  -7   6   6     3620.18     3622.44     29.17 o 
  -6   6   6      220.52      223.58      2.87 o 
  -5   6   6     1880.68     1854.89     15.36 o 
  -4   6   6       70.35       68.48      1.36 o 
  -3   6   6      159.94      162.77      2.51 o 
  -2   6   6      138.00      148.57      2.40 o 
  -1   6   6      454.23      468.65      5.41 o 
   0   6   6      164.49      171.58      2.36 o 
   1   6   6       92.54       92.46      1.37 o 
   2   6   6      119.76      131.05      1.71 o 
   3   6   6      114.66      124.06      1.67 o 
   4   6   6      997.81     1007.31      9.30 o 
   5   6   6      191.89      183.04      2.60 o 
   6   6   6       38.74       43.81      1.05 o 
   7   6   6      213.03      231.57      4.83 o 
   8   6   6       14.64       11.43      1.05 o 
  -9   7   6      317.33      313.74      6.79 o 
  -8   7   6        2.17        3.85      0.80 o 
  -7   7   6       13.64       14.77      0.77 o 
  -6   7   6       13.87       17.12      0.60 o 
  -5   7   6      247.62      260.03      2.73 o 
  -4   7   6      325.48      308.05      3.15 o 
  -3   7   6      187.98      176.85      2.09 o 
  -2   7   6      105.07      100.79      1.80 o 
  -1   7   6        0.62        1.34      0.42 o 
   0   7   6      159.60      167.14      2.21 o 
   1   7   6        1.48        1.84      0.40 o 
   2   7   6      562.44      504.49      4.99 o 
   3   7   6      636.82      610.04      7.90 o 
   4   7   6      130.03      123.61      2.77 o 
   5   7   6        5.40       12.77      1.26 o 
   6   7   6       64.37       64.26      2.30 o 
   7   7   6        0.40        0.04      0.46 o 
  -5   8   6        3.84        4.36      0.71 o 
  -4   8   6      191.78      174.34      4.27 o 
  -3   8   6       72.40       69.51      1.39 o 
  -2   8   6        4.05        5.26      0.46 o 
  -1   8   6        5.12        5.15      0.45 o 
   0   8   6        6.32        6.18      0.44 o 
   1   8   6       88.57       97.07      1.56 o 
   2   8   6      179.54      181.71      2.97 o 
   3   8   6      414.73      427.60      9.35 o 
 -16   1   7       59.68       66.23      1.60 o 
 -15   1   7        0.83        4.30      0.50 o 
 -14   1   7      338.51      315.79      8.18 o 
 -13   1   7      201.86      206.87      2.31 o 
 -12   1   7      178.95      184.25      4.41 o 
 -11   1   7      537.64      535.70      6.62 o 
 -10   1   7       33.71       36.95      1.84 o 
  -9   1   7       21.20       24.60      1.48 o 
  -8   1   7       58.57       65.67      2.15 o 
  -7   1   7     1014.35      920.58      8.98 o 
  -6   1   7       25.14       29.82      0.85 o 
  -5   1   7       70.11       79.96      1.91 o 
  -4   1   7      313.46      301.43      4.45 o 
  -3   1   7      833.94      835.88      9.95 o 
  -2   1   7        5.02        3.29      0.51 o 
  -1   1   7     1042.98     1195.21     18.20 o 
   1   1   7      675.24      659.15     10.68 o 
   2   1   7       42.38       37.04      1.42 o 
   3   1   7        0.97        3.07      0.52 o 
   4   1   7        7.06        5.18      0.66 o 
   5   1   7     2688.17     2579.10     47.89 o 
   6   1   7      298.21      306.96      6.52 o 
   7   1   7     1805.36     1740.06     19.59 o 
   8   1   7      301.48      297.08      3.26 o 
   9   1   7      139.88      143.09      1.95 o 
  10   1   7      119.69      124.25      1.70 o 
  11   1   7      148.70      150.03      2.21 o 
  12   1   7      526.23      531.58      5.03 o 
  13   1   7        0.67        1.83      0.42 o 
 -16   2   7      463.73      484.48      6.93 o 
 -15   2   7       70.94       64.88      3.06 o 
 -14   2   7      550.81      528.98      5.66 o 
 -13   2   7       13.93       14.89      0.55 o 
 -12   2   7      204.56      236.30      2.98 o 
 -11   2   7        5.27        2.70      0.38 o 
 -10   2   7      930.28      912.22     10.73 o 
  -9   2   7       15.81       14.92      3.12 o 
  -8   2   7      750.83      740.51     13.49 o 
  -7   2   7        8.57        6.04      0.70 o 
  -6   2   7      855.83      814.70     10.13 o 
  -5   2   7      120.50      116.23      1.86 o 
  -4   2   7      111.23      121.81      2.13 o 
  -3   2   7       42.45       42.21      1.36 o 
  -2   2   7      240.57      233.17      4.64 o 
  -1   2   7      761.00      726.33      9.51 o 
   0   2   7      170.93      212.15      3.55 o 
   1   2   7      433.83      480.48      6.73 o 
   2   2   7      655.63      608.72      8.53 o 
   3   2   7      629.01      631.30      9.18 o 
   4   2   7     3090.99     2991.93     39.86 o 
   5   2   7      169.17      178.42      5.19 o 
   6   2   7      746.03      757.04     12.09 o 
   7   2   7      200.31      191.88      2.75 o 
   8   2   7      240.32      211.31      2.63 o 
   9   2   7      184.56      194.20      2.23 o 
  10   2   7      615.36      605.76      5.29 o 
  11   2   7      173.38      198.89      2.27 o 
  12   2   7       32.02       31.97      0.96 o 
 -15   3   7      852.36      876.63     16.42 o 
 -14   3   7       71.92       71.74      1.26 o 
 -13   3   7      744.49      769.14      8.52 o 
 -12   3   7       12.75       13.12      0.55 o 
 -11   3   7      395.72      372.53      3.80 o 
 -10   3   7      142.23      164.68      2.11 o 
  -9   3   7      241.78      226.75      2.63 o 
  -8   3   7        1.40        2.90      0.84 o 
  -7   3   7      633.11      621.10     10.90 o 
  -6   3   7     1068.67     1022.15     20.27 o 
  -5   3   7      396.66      415.43      5.37 o 
  -4   3   7     2208.61     2122.47     21.53 o 
  -3   3   7        7.93        7.09      0.61 o 
  -2   3   7      164.73      164.38      2.67 o 
  -1   3   7       13.77        7.72      0.95 o 
   0   3   7      447.92      447.65      5.57 o 
   1   3   7       37.02       43.00      1.29 o 
   2   3   7       18.27       19.48      0.92 o 
   3   3   7      654.46      657.21      8.05 o 
   4   3   7       34.75       36.28      1.43 o 
   5   3   7      905.38      933.97      9.46 o 
   6   3   7      114.34      122.60      1.63 o 
   7   3   7      386.33      399.10      4.61 o 
   8   3   7      395.93      395.52      4.53 o 
   9   3   7      385.55      368.09      7.22 o 
  10   3   7      125.07      128.08      1.98 o 
  11   3   7      378.06      351.67      3.93 o 
 -14   4   7      315.27      325.20      5.42 o 
 -13   4   7       70.65       71.49      2.01 o 
 -12   4   7      539.23      532.25      6.47 o 
 -11   4   7       21.46       22.44      0.98 o 
 -10   4   7       73.05       70.37      1.68 o 
  -9   4   7      127.30      149.92      2.13 o 
  -8   4   7     2430.05     2361.99     28.90 o 
  -7   4   7     1025.78     1015.98      9.70 o 
  -6   4   7      130.13      119.25      2.12 o 
  -5   4   7      122.68      128.28      2.30 o 
  -4   4   7        0.24        2.11      0.64 o 
  -3   4   7       25.51       25.77      1.47 o 
  -2   4   7      439.37      450.02      7.80 o 
  -1   4   7      113.13      120.93      3.20 o 
   0   4   7     1576.67     1549.20     22.45 o 
   1   4   7       49.48       47.61      1.98 o 
   2   4   7       53.76       51.15      1.62 o 
   3   4   7     1072.33     1047.21     13.38 o 
   4   4   7      648.24      715.80      7.99 o 
   5   4   7      833.92      828.80      9.05 o 
   6   4   7       11.52       17.23      0.87 o 
   7   4   7      228.13      228.62      4.32 o 
   8   4   7       10.81       14.53      1.51 o 
   9   4   7        0.56        1.42      0.75 o 
  10   4   7       90.29       94.85      2.16 o 
 -13   5   7      103.91      104.62      2.29 o 
 -12   5   7       45.87       48.77      1.61 o 
 -11   5   7      107.50      105.21      1.96 o 
 -10   5   7       15.26       19.47      0.68 o 
  -9   5   7        1.16        3.60      0.62 o 
  -8   5   7        8.17        8.36      0.58 o 
  -7   5   7      359.16      357.13      6.40 o 
  -6   5   7        2.81        3.35      0.53 o 
  -5   5   7      273.24      277.84      2.65 o 
  -4   5   7       43.96       42.74      0.86 o 
  -3   5   7       70.57       60.23      1.01 o 
  -2   5   7       32.77       25.75      0.95 o 
  -1   5   7       42.69       43.15      1.06 o 
   0   5   7      658.91      666.49      6.62 o 
   1   5   7        5.87        5.35      1.31 o 
   2   5   7      371.76      344.94      3.49 o 
   3   5   7      242.44      262.39      2.86 o 
   4   5   7      219.59      200.16      2.66 o 
   5   5   7       14.18       13.54      0.69 o 
   6   5   7        0.20        0.86      0.38 o 
   7   5   7       67.16       62.06      1.33 o 
   8   5   7       28.89       30.64      1.20 o 
   9   5   7        3.32        5.28      0.57 o 
  10   5   7       31.81       30.58      1.26 o 
 -11   6   7        7.35        8.94      0.55 o 
 -10   6   7      159.31      160.11      2.31 o 
  -9   6   7      147.94      146.62      2.73 o 
  -8   6   7        5.71        8.82      0.54 o 
  -7   6   7      206.13      222.19      2.80 o 
  -6   6   7       16.81       20.07      1.09 o 
  -5   6   7      189.79      199.47      2.89 o 
  -4   6   7       53.39       56.27      1.23 o 
  -3   6   7      366.99      373.16      4.04 o 
  -2   6   7       31.85       29.05      0.90 o 
  -1   6   7      204.92      204.07      3.28 o 
   0   6   7       53.80       61.24      1.07 o 
   1   6   7      136.11      128.48      1.68 o 
   2   6   7      435.36      440.26      4.10 o 
   3   6   7       50.92       45.95      1.03 o 
   4   6   7        2.32        2.04      0.34 o 
   5   6   7       49.76       44.96      1.05 o 
   6   6   7       54.92       51.02      1.25 o 
   7   6   7        3.09        3.70      0.35 o 
  -8   7   7     1338.23     1305.14     24.40 o 
  -7   7   7      269.23      255.45      5.95 o 
  -6   7   7      134.82      133.21      2.06 o 
  -5   7   7      152.38      150.81      3.16 o 
  -4   7   7      257.13      252.19      2.98 o 
  -3   7   7       46.88       45.50      0.85 o 
  -2   7   7      213.63      210.77      2.94 o 
  -1   7   7      106.00      105.94      1.60 o 
   0   7   7       40.47       39.14      0.99 o 
   1   7   7      247.53      263.36      3.19 o 
   2   7   7      226.32      217.66      3.38 o 
   3   7   7     1032.02     1019.51     16.68 o 
   4   7   7      166.97      140.91      2.75 o 
   5   7   7        1.56        2.26      0.63 o 
   6   7   7       24.31       18.51      1.05 o 
  -3   8   7      254.02      246.92      4.65 o 
  -2   8   7       59.91       66.41      1.38 o 
  -1   8   7      123.51      112.14      1.99 o 
   0   8   7      259.30      253.34      5.95 o 
   1   8   7      225.39      226.53      5.41 o 
 -16   0   8      296.34      237.61      5.16 o 
 -15   0   8       86.29       86.39      2.89 o 
 -12   0   8      240.16      304.87      7.80 o 
 -11   0   8      184.33      145.23      2.33 o 
 -10   0   8      502.83      452.54      8.86 o 
  -9   0   8      307.22      297.11      9.05 o 
  -8   0   8      473.10      438.65     11.95 o 
  -7   0   8      716.82      684.55     16.87 o 
  -6   0   8      769.94      766.35     12.98 o 
  -5   0   8      524.24      481.94      8.74 o 
  -4   0   8      792.89      819.74     17.50 o 
  -3   0   8      516.34      468.71      7.63 o 
  -2   0   8        0.40        0.89      0.48 o 
  -1   0   8      919.34      808.54     13.35 o 
   0   0   8      273.30      351.27      6.03 o 
   1   0   8     5850.87     5560.48     65.05 o 
   2   0   8      860.56      903.93     15.30 o 
   3   0   8      415.61      400.83      7.54 o 
   4   0   8     2593.30     2625.01     56.73 o 
   5   0   8        9.12       19.89      2.14 o 
   6   0   8      814.50      759.29      9.39 o 
   7   0   8       27.80       32.95      3.41 o 
   8   0   8      571.68      571.37      9.72 o 
   9   0   8       44.35       50.59      1.61 o 
  10   0   8      192.38      208.33      3.59 o 
  11   0   8      238.85      250.67      4.57 o 
  12   0   8      263.62      257.90      4.40 o 
 -15   1   8      466.72      428.69      6.36 o 
 -14   1   8      265.72      246.24      3.70 o 
 -13   1   8       74.58       68.13      1.56 o 
 -12   1   8        0.31        1.31      0.35 o 
 -11   1   8       16.25       11.01      0.95 o 
 -10   1   8       38.27       32.49      1.00 o 
  -9   1   8      173.86      155.62      3.31 o 
  -8   1   8       53.03       45.68      1.61 o 
  -7   1   8      409.36      366.61      6.25 o 
  -6   1   8     1658.42     1602.15     14.77 o 
  -5   1   8       90.27       98.73      1.77 o 
  -4   1   8     2262.17     2333.27     31.51 o 
  -3   1   8       14.69       22.40      0.91 o 
  -2   1   8     1306.70     1222.63     12.57 o 
  -1   1   8       96.80      125.11      2.20 o 
   0   1   8      702.53      710.46      7.85 o 
   1   1   8      119.12      113.66      4.75 o 
   2   1   8      876.54      881.72     12.45 o 
   3   1   8     1112.04     1016.97     16.72 o 
   4   1   8     1464.26     1485.54     39.80 o 
   5   1   8      610.71      610.28      8.51 o 
   6   1   8      176.68      162.92      2.58 o 
   7   1   8       11.07       12.88      0.63 o 
   8   1   8       49.65       58.93      1.15 o 
   9   1   8       38.59       41.27      1.13 o 
  10   1   8      181.35      185.88      2.22 o 
  11   1   8       64.60       62.88      1.19 o 
  12   1   8      464.38      449.62      4.60 o 
 -15   2   8      414.57      431.49      7.11 o 
 -14   2   8       53.52       50.01      1.01 o 
 -13   2   8       54.88       50.74      0.84 o 
 -12   2   8        5.49        8.91      0.51 o 
 -11   2   8       57.89       71.06      1.29 o 
 -10   2   8       18.54       18.51      0.77 o 
  -9   2   8        7.35        8.53      0.59 o 
  -8   2   8      242.42      232.55      5.24 o 
  -7   2   8     2063.99     2054.36     27.08 o 
  -6   2   8      270.08      273.69      5.31 o 
  -5   2   8        5.55        7.21      0.74 o 
  -4   2   8        0.50        0.96      0.34 o 
  -3   2   8      491.05      458.46      4.76 o 
  -2   2   8      110.24      120.73      1.56 o 
  -1   2   8      166.13      159.47      2.64 o 
   0   2   8       16.53       21.09      0.89 o 
   1   2   8      887.02      921.25     15.13 o 
   2   2   8       32.38       30.83      2.30 o 
   3   2   8      273.93      262.97      8.05 o 
   4   2   8       64.35       48.37      1.89 o 
   5   2   8     1633.10     1541.71     15.26 o 
   6   2   8      190.73      177.19      2.61 o 
   7   2   8       10.83       18.38      1.22 o 
   8   2   8      293.39      294.88      3.02 o 
   9   2   8       13.87       13.84      0.52 o 
  10   2   8        4.76        4.05      0.30 o 
  11   2   8        2.06        4.11      0.47 o 
  12   2   8      118.13      123.57      3.27 o 
 -15   3   8        0.33        0.84      0.46 o 
 -14   3   8        0.19        1.15      0.41 o 
 -13   3   8        0.38        0.75      0.37 o 
 -12   3   8        3.00        5.86      0.34 o 
 -11   3   8      326.94      346.51      3.54 o 
 -10   3   8        1.06        2.52      0.60 o 
  -9   3   8        0.53        0.90      0.35 o 
  -8   3   8      300.84      293.39      3.40 o 
  -7   3   8        9.12       10.63      0.66 o 
  -6   3   8        8.07       11.46      1.12 o 
  -5   3   8      355.78      351.61      5.60 o 
  -4   3   8      116.10      116.39      4.48 o 
  -3   3   8      597.65      588.86     18.31 o 
  -2   3   8        0.34        1.75      0.62 o 
  -1   3   8        5.36       10.36      0.94 o 
   0   3   8      326.81      340.20      5.28 o 
   1   3   8      349.69      292.17      4.77 o 
   2   3   8        3.09        3.60      0.64 o 
   3   3   8        9.76       16.32      0.90 o 
   4   3   8      382.34      386.07      3.73 o 
   5   3   8      814.29      796.13      7.46 o 
   6   3   8       95.70       91.62      1.47 o 
   7   3   8      104.51       94.31      1.90 o 
   8   3   8       13.32       15.84      1.24 o 
   9   3   8      107.77      104.40      2.76 o 
  10   3   8       61.61       67.16      1.36 o 
  11   3   8        0.51        0.75      0.54 o 
 -14   4   8       75.35       78.74      2.51 o 
 -13   4   8       22.59       24.14      1.11 o 
 -12   4   8      130.31      129.01      2.86 o 
 -11   4   8       16.68       15.09      0.81 o 
 -10   4   8       68.37       72.35      1.69 o 
  -9   4   8      385.31      400.21      4.98 o 
  -8   4   8       30.44       32.07      1.04 o 
  -7   4   8       12.55       13.92      0.77 o 
  -6   4   8      964.16      989.18     10.43 o 
  -5   4   8      515.99      509.83      4.75 o 
  -4   4   8      121.29      127.74      1.83 o 
  -3   4   8     1578.30     1513.98     14.57 o 
  -2   4   8      105.48      108.91      1.78 o 
  -1   4   8      649.27      673.72      7.05 o 
   0   4   8       42.60       44.59      1.50 o 
   1   4   8       75.79       70.60      1.60 o 
   2   4   8      263.08      245.88      4.10 o 
   3   4   8      404.81      365.89      4.68 o 
   4   4   8       37.34       43.88      1.28 o 
   5   4   8       76.76       72.33      2.47 o 
   6   4   8      666.83      672.03      8.36 o 
   7   4   8      304.91      288.43      7.21 o 
   8   4   8       75.83       77.75      2.93 o 
   9   4   8      117.48      138.71      2.75 o 
  10   4   8       89.44       78.43      1.69 o 
 -12   5   8       16.74       16.59      1.28 o 
 -11   5   8      418.98      411.23      6.87 o 
 -10   5   8       74.32       72.09      1.78 o 
  -9   5   8       37.46       37.26      0.95 o 
  -8   5   8       88.84       90.09      1.45 o 
  -7   5   8      351.54      342.63      5.82 o 
  -6   5   8      812.92      834.04      7.60 o 
  -5   5   8      299.20      300.18      2.82 o 
  -4   5   8      882.49      905.41      7.07 o 
  -3   5   8      385.96      367.46      4.06 o 
  -2   5   8      359.27      352.99      3.96 o 
  -1   5   8      549.76      548.60      5.62 o 
   0   5   8      894.50      869.17      8.29 o 
   1   5   8       53.89       72.82      1.43 o 
   2   5   8      309.94      327.02      3.75 o 
   3   5   8        9.83       19.08      0.77 o 
   4   5   8      139.50      157.20      2.21 o 
   5   5   8      453.77      447.21      4.66 o 
   6   5   8       16.03       17.34      0.76 o 
   7   5   8      354.19      366.47      5.80 o 
   8   5   8       28.96       27.51      1.17 o 
   9   5   8        4.40        4.65      0.59 o 
 -10   6   8      445.87      438.16      7.00 o 
  -9   6   8      134.10      138.86      2.03 o 
  -8   6   8     1199.05     1158.03     10.96 o 
  -7   6   8      146.04      151.59      2.25 o 
  -6   6   8        2.34        3.38      0.78 o 
  -5   6   8      259.41      263.41      3.07 o 
  -4   6   8       46.43       46.75      1.12 o 
  -3   6   8      511.62      493.21      5.21 o 
  -2   6   8      160.56      156.93      2.50 o 
  -1   6   8       86.64      105.93      1.95 o 
   0   6   8      112.32      116.71      1.70 o 
   1   6   8       57.96       78.82      1.38 o 
   2   6   8        2.63        3.62      0.52 o 
   3   6   8      249.47      228.79      2.93 o 
   4   6   8      646.64      601.39      9.21 o 
   5   6   8       24.31       25.50      0.93 o 
   6   6   8       13.60       18.01      0.84 o 
  -7   7   8       41.73       41.26      1.23 o 
  -6   7   8      259.00      247.15      3.20 o 
  -5   7   8       26.42       25.54      1.76 o 
  -4   7   8      537.84      516.82      7.82 o 
  -3   7   8      124.34      113.32      2.46 o 
  -2   7   8       39.82       40.40      1.38 o 
  -1   7   8        0.15        0.65      0.42 o 
   0   7   8       47.07       44.28      1.42 o 
   1   7   8       43.58       50.65      1.51 o 
   2   7   8       96.37      110.92      2.34 o 
   3   7   8       33.07       24.54      0.98 o 
 -15   1   9      214.87      201.72      3.24 o 
 -14   1   9      119.15      122.43      2.50 o 
 -13   1   9      163.95      161.62      2.64 o 
 -12   1   9       50.10       50.64      1.01 o 
 -11   1   9      170.94      180.75      2.63 o 
 -10   1   9      216.29      193.95      2.40 o 
  -9   1   9      181.35      179.23      2.15 o 
  -8   1   9        0.88        1.59      0.38 o 
  -7   1   9     1321.73     1215.49     19.84 o 
  -6   1   9        1.16        1.49      0.70 o 
  -5   1   9      771.37      791.99     12.22 o 
  -4   1   9       15.62       25.51      1.50 o 
  -3   1   9        0.11        0.11      0.55 o 
  -2   1   9      472.80      447.22      6.42 o 
  -1   1   9       12.56       22.53      1.39 o 
   0   1   9       13.13       12.76      1.15 o 
   1   1   9      971.57      879.96     14.83 o 
   2   1   9      170.09      153.23      4.13 o 
   3   1   9     1448.96     1401.77     50.12 o 
   4   1   9     1715.61     1689.46     20.69 o 
   5   1   9      497.17      512.34      5.52 o 
   6   1   9      113.29      112.61      1.86 o 
   7   1   9      144.34      148.19      2.54 o 
   8   1   9       92.08       93.62      1.72 o 
   9   1   9      243.74      232.24      2.74 o 
  10   1   9       31.43       36.08      0.89 o 
  11   1   9       43.79       47.57      1.95 o 
 -14   2   9      458.33      500.44      5.20 o 
 -13   2   9      151.94      160.34      1.69 o 
 -12   2   9      289.33      313.21      3.42 o 
 -11   2   9      249.66      231.02      3.14 o 
 -10   2   9      901.50      896.13      8.87 o 
  -9   2   9        0.08        0.87      0.32 o 
  -8   2   9        7.97        6.93      0.51 o 
  -7   2   9      389.38      362.54      5.32 o 
  -6   2   9      945.99      932.88     12.71 o 
  -5   2   9     1245.60     1197.07     18.63 o 
  -4   2   9      719.22      699.69      9.75 o 
  -3   2   9      567.44      544.01      6.57 o 
  -2   2   9       33.42       22.81      1.12 o 
  -1   2   9      594.33      551.14     12.00 o 
   0   2   9      212.04      179.87      5.55 o 
   1   2   9     2686.46     2558.90     49.61 o 
   2   2   9      556.65      528.99     11.45 o 
   3   2   9       65.26       77.85      1.55 o 
   4   2   9      159.54      120.58      2.02 o 
   5   2   9       69.68       62.50      1.23 o 
   6   2   9     1733.62     1724.08     15.07 o 
   7   2   9       53.10       70.53      1.25 o 
   8   2   9      259.66      278.95      3.29 o 
   9   2   9      180.80      185.20      3.28 o 
  10   2   9      137.37      144.56      2.89 o 
  11   2   9      169.68      153.14      3.86 o 
 -14   3   9      171.39      176.92      3.25 o 
 -13   3   9      497.60      529.61      8.41 o 
 -12   3   9       17.77       17.74      0.68 o 
 -11   3   9      231.19      253.23      3.39 o 
 -10   3   9       31.18       34.40      1.00 o 
  -9   3   9      569.01      579.99      6.18 o 
  -8   3   9       43.75       54.37      1.70 o 
  -7   3   9     1356.07     1336.36     17.00 o 
  -6   3   9      447.28      462.30      6.81 o 
  -5   3   9      374.27      399.80      6.04 o 
  -4   3   9      553.35      541.61      9.74 o 
  -3   3   9      183.32      184.93      4.18 o 
  -2   3   9       45.56       41.84      1.82 o 
  -1   3   9       11.17       11.82      0.78 o 
   0   3   9       11.87       15.36      0.67 o 
   1   3   9       51.47       47.95      1.04 o 
   2   3   9       82.49       85.46      1.30 o 
   3   3   9      283.64      293.15      3.00 o 
   4   3   9      133.07      143.13      1.96 o 
   5   3   9     1797.06     1801.63     18.09 o 
   6   3   9       33.32       29.92      1.07 o 
   7   3   9      549.56      537.92      8.86 o 
   8   3   9      197.85      212.24      4.69 o 
   9   3   9      379.15      384.82      4.82 o 
 -13   4   9        3.81        2.85      0.73 o 
 -12   4   9      582.79      573.86      9.05 o 
 -11   4   9       16.25       20.06      0.86 o 
 -10   4   9      365.21      348.93      3.88 o 
  -9   4   9        0.06        1.39      0.37 o 
  -8   4   9      143.29      139.71      2.33 o 
  -7   4   9       62.66       64.10      1.49 o 
  -6   4   9       16.39       20.21      0.80 o 
  -5   4   9      127.45      134.61      2.12 o 
  -4   4   9       53.00       55.65      2.04 o 
  -3   4   9     1258.84     1234.35     10.97 o 
  -2   4   9      378.50      332.33      3.59 o 
  -1   4   9      138.36      157.13      2.06 o 
   0   4   9       57.76       47.93      1.34 o 
   1   4   9       15.81       12.58      0.78 o 
   2   4   9       12.54       16.94      0.86 o 
   3   4   9        0.37        2.86      1.09 o 
   4   4   9      106.24      128.58      2.49 o 
   5   4   9        6.10        8.17      1.47 o 
   6   4   9       32.45       43.93      1.73 o 
   7   4   9       76.26       77.96      2.93 o 
   8   4   9      571.71      572.61     11.24 o 
   9   4   9        1.01        1.06      0.34 o 
 -12   5   9       23.80       23.88      1.68 o 
 -11   5   9      171.57      165.72      2.48 o 
 -10   5   9        2.00        3.03      0.45 o 
  -9   5   9       38.80       38.21      0.94 o 
  -8   5   9       24.94       22.33      0.77 o 
  -7   5   9       10.22       10.99      0.59 o 
  -6   5   9        0.07        1.64      0.57 o 
  -5   5   9       35.83       39.15      0.84 o 
  -4   5   9      160.78      175.67      2.32 o 
  -3   5   9       28.15       32.12      0.91 o 
  -2   5   9      467.85      464.92      4.87 o 
  -1   5   9      118.28      129.20      1.96 o 
   0   5   9      201.88      182.12      2.44 o 
   1   5   9       36.25       31.15      0.92 o 
   2   5   9        6.75        6.83      0.85 o 
   3   5   9        3.64        5.74      1.08 o 
   4   5   9        1.87        2.36      0.37 o 
   5   5   9       62.65       64.36      1.27 o 
   6   5   9       26.78       31.20      1.17 o 
   7   5   9      140.30      146.94      2.72 o 
 -10   6   9       10.75       11.77      0.88 o 
  -9   6   9        7.39        9.80      0.92 o 
  -8   6   9      393.24      400.49     10.23 o 
  -7   6   9      274.20      278.51      5.74 o 
  -6   6   9        3.35        5.05      0.46 o 
  -5   6   9      233.49      227.51      3.45 o 
  -4   6   9       12.33       13.90      0.70 o 
  -3   6   9       35.07       38.27      0.96 o 
  -2   6   9       20.11       18.12      0.71 o 
  -1   6   9      147.04      139.48      2.23 o 
   0   6   9       10.08       10.35      0.50 o 
   1   6   9       52.09       52.36      1.00 o 
   2   6   9        0.27        0.90      0.28 o 
   3   6   9      257.18      253.13      3.39 o 
   4   6   9      355.91      346.41      5.47 o 
   5   6   9        4.02        3.52      0.71 o 
  -6   7   9      229.90      223.84      5.32 o 
  -5   7   9        1.17        2.66      0.44 o 
  -4   7   9       98.33       99.54      2.09 o 
  -3   7   9       44.58       51.20      1.41 o 
  -2   7   9      238.18      244.00      4.09 o 
  -1   7   9       57.46       67.55      1.66 o 
   0   7   9       95.16      100.39      2.12 o 
   1   7   9        0.52        1.13      0.39 o 
   2   7   9      244.50      237.81      5.49 o 
 -14   0  10       69.37       72.68      2.43 o 
 -12   0  10      302.16      310.23      7.80 o 
 -11   0  10        5.55        2.84      0.77 o 
 -10   0  10      751.18      732.38     12.34 o 
  -9   0  10        0.36        0.51      0.66 o 
  -8   0  10      351.90      328.16      6.65 o 
  -7   0  10     1029.58     1045.80     20.66 o 
  -6   0  10     3865.58     3879.17     82.58 o 
  -5   0  10     3765.30     3802.89     80.92 o 
  -4   0  10        8.72       10.01      1.68 o 
  -3   0  10     2045.21     2023.81     44.51 o 
  -2   0  10       13.48       16.21      2.01 o 
  -1   0  10      967.75      975.78     23.14 o 
   0   0  10      199.24      181.24      6.50 o 
   1   0  10     1107.19     1120.19     16.64 o 
   2   0  10      275.89      245.61      4.58 o 
   3   0  10      484.25      470.99      7.67 o 
   4   0  10      143.20      146.64      6.03 o 
   5   0  10      990.65     1087.66     26.08 o 
   6   0  10     2068.65     2050.99     56.51 o 
   7   0  10      640.30      617.05     10.46 o 
   8   0  10       21.57       27.79      1.15 o 
   9   0  10        0.47        2.87      1.49 o 
  10   0  10      177.86      189.43      5.11 o 
 -14   1  10      322.12      313.65      4.81 o 
 -13   1  10      159.25      177.62      3.36 o 
 -12   1  10       94.31       94.90      2.72 o 
 -11   1  10       15.54       23.65      1.06 o 
 -10   1  10       20.09       25.55      0.97 o 
  -9   1  10       22.99       22.86      0.74 o 
  -8   1  10      202.22      200.41      2.86 o 
  -7   1  10      913.03      870.39      8.77 o 
  -6   1  10      702.05      690.22     10.90 o 
  -5   1  10      610.21      623.73      8.46 o 
  -4   1  10      725.52      724.14     12.71 o 
  -3   1  10       47.59       46.79      2.08 o 
  -2   1  10      963.79      956.06     15.57 o 
  -1   1  10      128.92      123.99      3.39 o 
   0   1  10     1332.55     1264.59     33.31 o 
   1   1  10       15.42       20.45      1.93 o 
   2   1  10     1698.78     1694.52     18.25 o 
   3   1  10       68.74       72.98      1.68 o 
   4   1  10      528.29      524.95      6.42 o 
   5   1  10      635.28      667.10      6.83 o 
   6   1  10      317.68      307.30      3.59 o 
   7   1  10        1.57        3.86      0.64 o 
   8   1  10        9.82       10.68      0.60 o 
   9   1  10        6.35        7.38      0.51 o 
  10   1  10      138.95      147.65      2.44 o 
 -14   2  10       63.57       74.07      2.56 o 
 -13   2  10       13.80       20.09      0.65 o 
 -12   2  10       43.06       35.46      0.69 o 
 -11   2  10      365.63      343.08      3.91 o 
 -10   2  10        2.14        1.79      0.35 o 
  -9   2  10        3.82        4.53      0.42 o 
  -8   2  10        0.30        1.20      0.34 o 
  -7   2  10        0.50        1.40      0.45 o 
  -6   2  10      317.91      318.41      3.37 o 
  -5   2  10      566.05      563.58      6.46 o 
  -4   2  10        5.27        6.33      0.88 o 
  -3   2  10      452.08      448.34      9.81 o 
  -2   2  10       42.35       53.02      1.80 o 
  -1   2  10       31.09       37.94      2.89 o 
   0   2  10      499.95      447.83      6.51 o 
   1   2  10      751.70      701.03     12.93 o 
   2   2  10       75.19       72.62      1.71 o 
   3   2  10       64.69       89.87      1.49 o 
   4   2  10      193.27      184.50      2.36 o 
   5   2  10      226.12      225.41      2.70 o 
   6   2  10      109.62      117.39      1.67 o 
   7   2  10       12.81       18.84      0.56 o 
   8   2  10       31.36       42.89      1.48 o 
   9   2  10        4.59        4.32      0.55 o 
  10   2  10       12.91       11.81      0.96 o 
 -13   3  10        1.76        3.02      0.38 o 
 -12   3  10      160.20      159.74      2.47 o 
 -11   3  10       44.68       38.18      0.95 o 
 -10   3  10       19.47       22.22      0.79 o 
  -9   3  10      558.10      557.03      5.91 o 
  -8   3  10      121.57      123.99      2.75 o 
  -7   3  10      283.39      290.20      4.76 o 
  -6   3  10      223.55      233.02      4.05 o 
  -5   3  10       81.55      100.32      2.33 o 
  -4   3  10       72.92       77.72      2.79 o 
  -3   3  10        0.47        1.41      0.32 o 
  -2   3  10      507.19      458.34      4.18 o 
  -1   3  10        1.51        2.92      0.57 o 
   0   3  10      174.40      161.74      1.96 o 
   1   3  10      124.94      122.99      1.63 o 
   2   3  10       19.74       21.65      0.72 o 
   3   3  10      266.66      244.78      2.85 o 
   4   3  10       26.45       31.35      1.10 o 
   5   3  10       36.53       35.60      0.96 o 
   6   3  10        9.79        6.94      0.49 o 
   7   3  10       90.45       84.39      1.62 o 
   8   3  10       47.87       50.74      1.07 o 
 -12   4  10      187.04      197.71      3.63 o 
 -11   4  10        6.09        6.50      0.82 o 
 -10   4  10      639.88      616.15      7.59 o 
  -9   4  10        0.03        1.22      0.71 o 
  -8   4  10       34.23       37.69      1.08 o 
  -7   4  10      513.00      515.88      5.69 o 
  -6   4  10      694.06      687.00     10.65 o 
  -5   4  10      257.12      263.03      3.34 o 
  -4   4  10      844.71      874.39     10.43 o 
  -3   4  10      124.68      116.57      1.60 o 
  -2   4  10        1.13        1.58      0.31 o 
  -1   4  10      567.98      529.49      6.14 o 
   0   4  10       16.19       22.37      0.92 o 
   1   4  10      296.87      301.33      3.96 o 
   2   4  10      258.32      261.25      3.96 o 
   3   4  10        0.92        3.24      0.73 o 
   4   4  10       61.47       60.57      3.37 o 
   5   4  10       15.23       11.91      1.01 o 
   6   4  10      294.71      297.81      6.52 o 
   7   4  10       34.34       35.87      1.14 o 
   8   4  10      767.75      739.57     13.99 o 
 -11   5  10      139.92      134.35      3.44 o 
 -10   5  10       15.80       18.12      0.73 o 
  -9   5  10      462.36      473.95      6.72 o 
  -8   5  10       50.32       54.70      2.01 o 
  -7   5  10       41.42       46.41      1.13 o 
  -6   5  10      227.69      218.29      3.40 o 
  -5   5  10        2.21        3.50      0.41 o 
  -4   5  10      710.89      720.00      6.84 o 
  -3   5  10      324.41      289.68      3.28 o 
  -2   5  10      791.67      784.72      8.23 o 
  -1   5  10        8.76       10.95      0.65 o 
   0   5  10      105.25      127.02      1.86 o 
   1   5  10        0.94        2.90      0.38 o 
   2   5  10      597.19      620.24      6.80 o 
   3   5  10      150.32      157.28      2.23 o 
   4   5  10      276.20      322.51      7.46 o 
   5   5  10       34.58       38.12      1.84 o 
   6   5  10      171.87      178.57      4.44 o 
  -9   6  10        0.05        1.21      0.42 o 
  -8   6  10      176.20      179.29      4.44 o 
  -7   6  10       57.71       61.03      2.14 o 
  -6   6  10        8.65       10.23      0.68 o 
  -5   6  10       22.95       27.94      1.07 o 
  -4   6  10      175.50      165.59      3.13 o 
  -3   6  10      673.58      674.25      9.88 o 
  -2   6  10       20.85       12.68      0.83 o 
  -1   6  10       29.61       35.48      1.26 o 
   0   6  10        2.69        2.50      0.49 o 
   1   6  10      149.30      149.17      3.75 o 
   2   6  10       21.00       20.52      0.88 o 
   3   6  10      113.95      114.80      3.14 o 
  -2   7  10      307.74      275.42      6.16 o 
  -1   7  10        0.21        0.92      0.42 o 
 -13   1  11       44.75       45.86      1.47 o 
 -12   1  11       29.59       38.20      1.82 o 
 -11   1  11      469.38      468.38     11.75 o 
 -10   1  11      296.92      269.93      4.18 o 
  -9   1  11      757.50      747.76      9.28 o 
  -8   1  11       59.49       57.41      1.28 o 
  -7   1  11        1.01        2.21      0.41 o 
  -6   1  11        3.32        3.90      0.64 o 
  -5   1  11      647.24      646.91      7.05 o 
  -4   1  11       81.97       86.21      1.72 o 
  -3   1  11       69.79       73.80      1.86 o 
  -2   1  11      525.22      487.52      6.57 o 
  -1   1  11      576.73      572.92      6.90 o 
   0   1  11     1224.82     1205.88     13.09 o 
   1   1  11        3.93        6.26      0.58 o 
   2   1  11      126.31      126.76      2.28 o 
   3   1  11      205.90      200.56      3.73 o 
   4   1  11        0.38        2.28      1.37 o 
   5   1  11      219.05      215.93      4.06 o 
   6   1  11       14.54       13.90      0.78 o 
   7   1  11      113.96      115.16      1.82 o 
   8   1  11        0.59        1.27      0.30 o 
   9   1  11       59.99       62.50      2.26 o 
 -13   2  11      663.29      690.91      8.30 o 
 -12   2  11      272.11      293.87      5.01 o 
 -11   2  11      187.98      184.61      3.22 o 
 -10   2  11      282.54      300.24      4.58 o 
  -9   2  11        0.03        0.79      0.46 o 
  -8   2  11      802.84      791.15     10.43 o 
  -7   2  11       68.28       66.98      1.52 o 
  -6   2  11     1020.75     1008.54     11.27 o 
  -5   2  11      856.24      853.82     20.21 o 
  -4   2  11       11.79       15.29      1.08 o 
  -3   2  11     1054.05     1103.92     20.58 o 
  -2   2  11      224.03      244.64      4.37 o 
  -1   2  11      647.37      648.08     12.86 o 
   0   2  11       11.44        5.39      0.93 o 
   1   2  11      133.86      118.05      1.98 o 
   2   2  11      341.56      343.59      4.17 o 
   3   2  11      210.43      202.36      2.53 o 
   4   2  11      115.53      122.75      1.61 o 
   5   2  11      230.28      244.88      2.52 o 
   6   2  11     1095.13     1082.20      9.58 o 
   7   2  11      202.22      188.52      7.25 o 
   8   2  11      113.60      128.42      3.60 o 
 -12   3  11       11.59       14.41      0.79 o 
 -11   3  11      528.02      545.48      6.74 o 
 -10   3  11        1.42        2.41      0.36 o 
  -9   3  11      773.81      748.32      7.85 o 
  -8   3  11        7.71       11.16      0.73 o 
  -7   3  11      651.84      670.77      9.14 o 
  -6   3  11      133.87      142.87      2.85 o 
  -5   3  11      545.83      552.40      7.79 o 
  -4   3  11        2.80        3.60      0.43 o 
  -3   3  11      282.08      272.69      3.79 o 
  -2   3  11      223.57      196.86      2.45 o 
  -1   3  11      175.59      152.57      2.57 o 
   0   3  11       16.63       24.52      0.83 o 
   1   3  11      131.23      120.53      1.93 o 
   2   3  11      512.73      526.07      5.16 o 
   3   3  11      365.59      340.19      3.80 o 
   4   3  11       44.74       47.75      1.07 o 
   5   3  11      573.62      585.76      6.56 o 
   6   3  11      114.56      107.79      1.81 o 
   7   3  11      646.65      676.84     16.05 o 
 -11   4  11       52.78       52.58      1.43 o 
 -10   4  11       33.22       32.23      1.51 o 
  -9   4  11      291.95      294.77      5.22 o 
  -8   4  11        1.06        2.69      0.72 o 
  -7   4  11      299.73      315.25      3.69 o 
  -6   4  11       11.44       13.26      0.62 o 
  -5   4  11      112.79      119.90      1.84 o 
  -4   4  11      293.57      290.39      3.99 o 
  -3   4  11        2.93        3.48      0.48 o 
  -2   4  11       12.50       13.89      0.76 o 
  -1   4  11        2.77        5.73      0.48 o 
   0   4  11        0.00        1.43      1.02 o 
   1   4  11       11.49       16.94      1.14 o 
   2   4  11      105.04      112.90      2.77 o 
   3   4  11      448.30      470.99     14.28 o 
   4   4  11      341.27      370.91      8.30 o 
   5   4  11      135.00      143.78      2.72 o 
   6   4  11       85.09       87.47      1.80 o 
  -9   5  11        0.94        1.51      0.46 o 
  -8   5  11       93.80       93.38      2.77 o 
  -7   5  11        9.46       10.47      1.01 o 
  -6   5  11      192.11      200.19      5.15 o 
  -5   5  11      123.05      117.45      2.79 o 
  -4   5  11      292.06      266.31      4.20 o 
  -3   5  11        0.06        0.36      0.27 o 
  -2   5  11       30.38       30.71      0.79 o 
  -1   5  11       74.76       60.05      1.07 o 
   0   5  11       45.92       44.54      1.01 o 
   1   5  11        4.38        6.34      0.64 o 
   2   5  11       42.48       58.64      2.60 o 
   3   5  11       49.49       59.77      1.54 o 
   4   5  11       89.19       97.49      2.89 o 
  -6   6  11      126.25      113.09      2.98 o 
  -5   6  11        7.82        7.04      0.80 o 
  -4   6  11      116.87      124.94      3.35 o 
  -3   6  11      152.66      164.57      2.89 o 
  -2   6  11        1.81        2.48      0.92 o 
  -1   6  11       76.61       73.18      1.63 o 
   0   6  11        2.64        3.88      0.43 o 
 -13   0  12      910.49      962.30     17.99 o 
 -12   0  12      849.21      931.66     17.81 o 
 -11   0  12      490.38      447.20      6.87 o 
 -10   0  12      422.54      435.85     11.00 o 
  -9   0  12       70.18       74.76      1.76 o 
  -8   0  12      265.78      263.70      5.41 o 
  -7   0  12      197.62      205.03      4.05 o 
  -6   0  12      533.92      545.89      8.97 o 
  -5   0  12      342.26      351.68      5.21 o 
  -4   0  12      331.96      340.67      5.04 o 
  -3   0  12     1130.68     1188.02     14.53 o 
  -2   0  12      134.32      145.71      2.66 o 
  -1   0  12     1197.91     1159.47     19.51 o 
   0   0  12       61.26       55.70      2.24 o 
   1   0  12      453.14      435.68     13.23 o 
   2   0  12       60.95       52.82      2.17 o 
   3   0  12       63.26       58.67      2.24 o 
   4   0  12        3.60        5.18      0.84 o 
   5   0  12      606.08      621.98     10.61 o 
   6   0  12      763.99      783.26     17.04 o 
 -12   1  12        2.34        2.88      0.59 o 
 -11   1  12      358.09      336.64     12.73 o 
 -10   1  12       10.03       10.69      0.54 o 
  -9   1  12      590.70      587.87      5.97 o 
  -8   1  12      121.60      124.50      1.69 o 
  -7   1  12        6.52        6.52      0.50 o 
  -6   1  12      114.89      117.97      1.65 o 
  -5   1  12     1244.27     1281.38     16.76 o 
  -4   1  12     1891.55     1897.31     17.74 o 
  -3   1  12      154.31      150.01      2.33 o 
  -2   1  12     1679.66     1652.19     17.43 o 
  -1   1  12      110.00      127.85      2.30 o 
   0   1  12      159.26      155.33      2.57 o 
   1   1  12       34.72       31.30      1.02 o 
   2   1  12       47.55       53.32      1.34 o 
   3   1  12        0.40        1.34      0.54 o 
   4   1  12       27.97       35.60      1.15 o 
   5   1  12      104.26      107.30      2.02 o 
   6   1  12      236.22      234.17      5.05 o 
   7   1  12      772.08      777.15     13.52 o 
 -12   2  12       79.80       83.98      1.90 o 
 -11   2  12       14.27       15.95      0.96 o 
 -10   2  12       67.97       71.47      3.10 o 
  -9   2  12       12.85       13.08      1.21 o 
  -8   2  12        5.41        8.44      1.07 o 
  -7   2  12      136.27      140.48      2.83 o 
  -6   2  12       22.34       17.84      0.95 o 
  -5   2  12      100.66       99.66      2.42 o 
  -4   2  12     1260.98     1289.12     16.60 o 
  -3   2  12      102.42      100.79      2.48 o 
  -2   2  12        5.97        6.47      0.64 o 
  -1   2  12        5.12        7.98      0.84 o 
   0   2  12       61.10       49.45      1.07 o 
   1   2  12      121.87      117.88      1.72 o 
   2   2  12       14.56       17.12      0.63 o 
   3   2  12       96.33       97.74      1.63 o 
   4   2  12       16.10       24.36      0.65 o 
   5   2  12      135.02      148.07      4.32 o 
   6   2  12       27.18       27.69      1.55 o 
   7   2  12       61.51       66.15      2.22 o 
 -11   3  12      327.55      338.86      5.28 o 
 -10   3  12      342.32      328.50      5.40 o 
  -9   3  12       60.15       61.66      1.89 o 
  -8   3  12        0.23        1.40      0.47 o 
  -7   3  12       23.65       25.76      2.39 o 
  -6   3  12      310.23      311.03      9.26 o 
  -5   3  12       92.43       89.44      2.72 o 
  -4   3  12      107.82      104.32      2.93 o 
  -3   3  12       19.14       20.85      2.03 o 
  -2   3  12        3.54        3.05      0.48 o 
  -1   3  12        0.01        0.55      0.30 o 
   0   3  12       56.09       43.72      1.02 o 
   1   3  12       70.05       67.72      1.43 o 
   2   3  12       31.06       24.17      1.26 o 
   3   3  12      100.61       89.74      1.74 o 
   4   3  12        4.68        5.53      0.43 o 
   5   3  12      102.62      100.20      2.09 o 
 -10   4  12      443.52      426.11      9.90 o 
  -9   4  12        8.53        8.78      0.48 o 
  -8   4  12      809.29      789.99      9.73 o 
  -7   4  12       85.69       90.26      1.48 o 
  -6   4  12      386.38      391.29      4.68 o 
  -5   4  12      339.96      350.50      4.28 o 
  -4   4  12       45.13       53.88      1.53 o 
  -2   4  12       92.91       89.32      3.39 o 
   0   4  12        7.73        4.73      1.05 o 
   1   4  12       47.39       42.27      1.97 o 
   2   4  12       24.34       24.82      1.01 o 
   3   4  12       90.25       86.26      1.95 o 
   4   4  12      494.04      455.75      9.06 o 
  -7   5  12      650.75      625.47     12.76 o 
  -6   5  12       77.48       79.72      2.30 o 
  -5   5  12      438.20      421.78      8.98 o 
  -4   5  12       51.54       56.56      1.27 o 
  -3   5  12      207.55      213.94      3.45 o 
  -2   5  12      411.04      441.27      9.02 o 
  -1   5  12       31.97       40.00      1.59 o 
   0   5  12      462.58      498.36     15.06 o 
   1   5  12       96.12       99.38      2.68 o 
   2   5  12      511.56      514.20     10.15 o 
 -11   1  13       39.77       47.44      1.29 o 
 -10   1  13        3.71        3.94      0.49 o 
  -9   1  13      340.19      339.05      5.56 o 
  -8   1  13        8.66        9.62      1.07 o 
  -7   1  13       14.07       12.90      0.65 o 
  -6   1  13        2.28        3.04      0.63 o 
  -5   1  13       77.46       78.62      1.50 o 
  -4   1  13     1444.74     1460.44     21.87 o 
  -3   1  13       31.89       34.07      0.99 o 
  -2   1  13        5.63        5.41      0.48 o 
  -1   1  13       11.35       11.82      0.61 o 
   0   1  13       57.21       51.16      3.39 o 
   1   1  13       74.97       63.08      2.34 o 
   2   1  13       43.63       41.33      1.67 o 
   3   1  13        9.22        8.97      0.67 o 
   4   1  13       50.12       54.43      1.39 o 
   5   1  13        1.70        2.34      0.36 o 
 -10   2  13      236.22      233.77      6.16 o 
  -9   2  13        0.27        1.28      0.45 o 
  -8   2  13       77.92       79.75      3.16 o 
  -7   2  13      173.63      156.03      2.86 o 
  -6   2  13      686.90      683.70      7.65 o 
  -5   2  13       34.83       40.92      1.83 o 
  -4   2  13      433.94      439.57      6.07 o 
  -3   2  13       72.32       67.43      1.51 o 
  -2   2  13       21.91       21.94      0.77 o 
  -1   2  13      576.34      546.33      5.88 o 
   0   2  13       41.38       37.70      0.84 o 
   1   2  13       58.76       63.66      1.48 o 
   2   2  13       27.05       28.56      0.97 o 
   3   2  13       63.48       73.14      2.68 o 
   4   2  13       59.13       61.04      2.26 o 
   5   2  13      353.70      381.34      8.39 o 
 -10   3  13      263.17      260.26      4.18 o 
  -9   3  13      143.10      143.53      2.79 o 
  -8   3  13      374.97      369.21      4.63 o 
  -7   3  13      345.58      362.07      5.97 o 
  -6   3  13      207.00      212.56      4.69 o 
  -5   3  13      230.40      257.08      5.41 o 
  -4   3  13      102.46      111.36      2.85 o 
  -3   3  13       24.63       22.24      1.09 o 
  -2   3  13      183.53      186.96      7.08 o 
  -1   3  13       12.93       15.88      0.84 o 
   0   3  13      238.32      225.24      3.83 o 
   1   3  13      132.23      123.87      2.37 o 
   2   3  13      275.12      258.60      4.06 o 
  -7   4  13      131.19      134.84      3.18 o 
  -6   4  13       35.38       41.01      1.59 o 
  -5   4  13      148.13      145.36      3.77 o 
  -4   4  13      397.15      400.90      8.60 o 
  -3   4  13       92.98      105.20      3.14 o 
  -2   4  13      133.40      129.22      3.65 o 
  -1   4  13      134.22      113.55      3.14 o 
   0   4  13        7.39        4.90      0.63 o 
   1   4  13      111.99      117.15      2.97 o 
   2   4  13        8.70        9.17      0.63 o 
  -9   0  14       16.31       15.37      1.21 o 
  -8   0  14      393.98      387.57      9.02 o 
  -7   0  14      202.17      206.40      5.66 o 
  -6   0  14      289.59      329.86      8.30 o 
  -5   0  14        4.81        5.83      2.03 o 
  -4   0  14      372.30      353.54      8.89 o 
  -3   0  14      248.56      234.67      6.54 o 
  -2   0  14      305.97      297.62      6.98 o 
  -1   0  14      443.85      423.48     10.23 o 
   0   0  14        4.02        3.69      0.96 o 
   1   0  14      125.80      126.74      4.15 o 
   2   0  14        0.10        1.76      0.75 o 
   3   0  14      550.27      602.77     13.22 o 
  -9   1  14      183.15      180.38      4.86 o 
  -8   1  14       81.97       80.44      2.09 o 
  -7   1  14      393.95      395.63      6.61 o 
  -6   1  14      447.90      465.31      7.30 o 
  -5   1  14      321.57      328.97      5.91 o 
  -4   1  14        0.42        1.43      0.58 o 
  -3   1  14      480.60      463.50     12.87 o 
  -2   1  14       10.02       12.69      1.05 o 
  -1   1  14      396.67      382.88     12.77 o 
   0   1  14      406.70      439.16     10.27 o 
   1   1  14       19.65       27.82      1.15 o 
   2   1  14        1.92        2.18      0.36 o 
   3   1  14        2.62        2.56      0.36 o 
  -9   2  14       30.40       29.04      0.94 o 
  -8   2  14      330.11      318.81      5.04 o 
  -7   2  14      261.97      261.23      7.75 o 
  -6   2  14       23.72       23.05      1.28 o 
  -5   2  14       47.81       44.45      1.11 o 
  -4   2  14        7.90       10.84      0.52 o 
  -3   2  14       71.94       79.54      1.39 o 
  -2   2  14      141.57      145.68      2.08 o 
  -1   2  14      229.25      218.68      3.51 o 
   0   2  14        8.09        8.42      0.67 o 
   1   2  14       84.26      102.73      3.10 o 
   2   2  14        1.60        1.93      0.59 o 
  -7   3  14       15.13       22.53      0.92 o 
  -6   3  14      183.13      187.75      4.38 o 
  -5   3  14      234.78      236.59      4.90 o 
  -4   3  14      281.83      269.56      5.83 o 
  -3   3  14      206.75      190.82      4.36 o 
  -2   3  14        9.10       10.09      0.75 o 
  -1   3  14        8.74        9.26      0.67 o 
  -6   1  15       67.37       70.72      2.68 o 
  -5   1  15       91.13       91.46      2.81 o 
  -4   1  15        0.06        0.68      0.45 o 
  -3   1  15        0.83        1.82      0.52 o 
  -2   1  15        3.56        3.52      0.59 o 
  -1   1  15       70.87       73.90      2.51 o 
                                                 
